# Supplementary material for: Dynamic landscape of long noncoding RNAs during leaf aging in Arabidopsis
Source: Front Plant Sci. 2022 Dec 1;13:1068163. doi: 10.3389/fpls.2022.1068163 (PMC9753222; doi:10.3389/fpls.2022.1068163)
Supplement: Supplementary Data Sheet 2 — Annotated lncRNAs. [file DataSheet_1.xlsx]

## Sheet: Labels
Supplementary Data 1. Utilized transcriptome
Supplementary Data 2. Annotated lncRNAs
Supplementary Data 3. Age-related (AR) lncRNAs
Supplementary Data 4. LncRNAs differentially expressed in stress conditions
Supplementary Data 5. LncRNA that are enriched in nuclear or cytosolic fractions
Supplementary Data 6. CeRNA pairs of AR-lncRNAs
Supplementary Data 7. RIBlast targets of AR-lncRNAs
Supplementary Data 8. AR-lncRNA and Senescence related mRNA pairs

## Sheet: Supplementary Data1
Supplementary Data 1. Utilized transcriptome
	Run	BioSample	Assay Type	Bases	Bytes	Experiment	GEO_Accession	LibrarySelection	Sample Name	days_after_emergence
1	SRR2079771	SAMN03798044	RNA-Seq	4.59 G	2.63 Gb	SRX1074521	GSM1723715	cDNA	GSM1723715	DAE-4
2	SRR2079772	SAMN03798045	RNA-Seq	5.65 G	3.24 Gb	SRX1074522	GSM1723716	cDNA	GSM1723716	DAE-6
3	SRR2079773	SAMN03798046	RNA-Seq	5.10 G	2.93 Gb	SRX1074523	GSM1723717	cDNA	GSM1723717	DAE-8
4	SRR2079774	SAMN03798047	RNA-Seq	5.02 G	2.88 Gb	SRX1074524	GSM1723718	cDNA	GSM1723718	DAE-10
5	SRR2079775	SAMN03798048	RNA-Seq	5.57 G	3.18 Gb	SRX1074525	GSM1723719	cDNA	GSM1723719	DAE-12
6	SRR2079776	SAMN03798049	RNA-Seq	5.35 G	3.07 Gb	SRX1074526	GSM1723720	cDNA	GSM1723720	DAE-14
7	SRR2079777	SAMN03798050	RNA-Seq	5.89 G	3.37 Gb	SRX1074527	GSM1723721	cDNA	GSM1723721	DAE-16
8	SRR2079778	SAMN03798051	RNA-Seq	4.90 G	2.78 Gb	SRX1074528	GSM1723722	cDNA	GSM1723722	DAE-18
9	SRR2079779	SAMN03798052	RNA-Seq	4.97 G	2.82 Gb	SRX1074529	GSM1723723	cDNA	GSM1723723	DAE-20
10	SRR2079780	SAMN03798053	RNA-Seq	4.22 G	2.40 Gb	SRX1074530	GSM1723724	cDNA	GSM1723724	DAE-22
11	SRR2079781	SAMN03798054	RNA-Seq	5.67 G	3.23 Gb	SRX1074531	GSM1723725	cDNA	GSM1723725	DAE-24
12	SRR2079782	SAMN03798055	RNA-Seq	4.88 G	2.77 Gb	SRX1074532	GSM1723726	cDNA	GSM1723726	DAE-26
13	SRR2079783	SAMN03798056	RNA-Seq	5.25 G	2.98 Gb	SRX1074533	GSM1723727	cDNA	GSM1723727	DAE-28
14	SRR2079784	SAMN03798057	RNA-Seq	4.41 G	2.51 Gb	SRX1074534	GSM1723728	cDNA	GSM1723728	DAE-30
15	SRR2079785	SAMN03798058	RNA-Seq	3.85 G	2.20 Gb	SRX1074535	GSM1723729	cDNA	GSM1723729	DAE-4
16	SRR2079786	SAMN03798059	RNA-Seq	5.11 G	2.92 Gb	SRX1074536	GSM1723730	cDNA	GSM1723730	DAE-6
17	SRR2079787	SAMN03798060	RNA-Seq	4.86 G	2.77 Gb	SRX1074537	GSM1723731	cDNA	GSM1723731	DAE-8
18	SRR2079788	SAMN03798061	RNA-Seq	4.99 G	2.82 Gb	SRX1074538	GSM1723732	cDNA	GSM1723732	DAE-10
19	SRR2079789	SAMN03798062	RNA-Seq	4.95 G	2.81 Gb	SRX1074539	GSM1723733	cDNA	GSM1723733	DAE-12
20	SRR2079790	SAMN03798069	RNA-Seq	5.15 G	2.92 Gb	SRX1074540	GSM1723734	cDNA	GSM1723734	DAE-14
21	SRR2079791	SAMN03798070	RNA-Seq	4.74 G	2.69 Gb	SRX1074541	GSM1723735	cDNA	GSM1723735	DAE-16
22	SRR2079792	SAMN03798063	RNA-Seq	4.47 G	2.55 Gb	SRX1074542	GSM1723736	cDNA	GSM1723736	DAE-18
23	SRR2079793	SAMN03798064	RNA-Seq	4.60 G	2.63 Gb	SRX1074543	GSM1723737	cDNA	GSM1723737	DAE-20
24	SRR2079794	SAMN03798065	RNA-Seq	4.43 G	2.53 Gb	SRX1074544	GSM1723738	cDNA	GSM1723738	DAE-22
25	SRR2079795	SAMN03798066	RNA-Seq	4.67 G	2.68 Gb	SRX1074545	GSM1723739	cDNA	GSM1723739	DAE-24
26	SRR2079796	SAMN03798067	RNA-Seq	5.16 G	2.95 Gb	SRX1074546	GSM1723740	cDNA	GSM1723740	DAE-26
27	SRR2079797	SAMN03798068	RNA-Seq	4.84 G	2.79 Gb	SRX1074547	GSM1723741	cDNA	GSM1723741	DAE-28
28	SRR2079798	SAMN03798071	RNA-Seq	4.53 G	2.60 Gb	SRX1074548	GSM1723742	cDNA	GSM1723742	DAE-30
29	SRR2079799	SAMN03798072	ncRNA-Seq	900.95 M	499.35 Mb	SRX1074549	GSM1723743	size fractionation	GSM1723743	DAE-4
30	SRR2079800	SAMN03798073	ncRNA-Seq	861.38 M	488.50 Mb	SRX1074550	GSM1723744	size fractionation	GSM1723744	DAE-8
31	SRR2079801	SAMN03798074	ncRNA-Seq	637.97 M	355.27 Mb	SRX1074551	GSM1723745	size fractionation	GSM1723745	DAE-12
32	SRR2079802	SAMN03798075	ncRNA-Seq	1.09 G	634.79 Mb	SRX1074552	GSM1723746	size fractionation	GSM1723746	DAE-16
33	SRR2079803	SAMN03798076	ncRNA-Seq	889.82 M	507.39 Mb	SRX1074553	GSM1723747	size fractionation	GSM1723747	DAE-20
34	SRR2079804	SAMN03798077	ncRNA-Seq	792.68 M	444.55 Mb	SRX1074554	GSM1723748	size fractionation	GSM1723748	DAE-24
35	SRR2079805	SAMN03798078	ncRNA-Seq	1.07 G	614.01 Mb	SRX1074555	GSM1723749	size fractionation	GSM1723749	DAE-28
36	SRR2079806	SAMN03798079	ncRNA-Seq	976.57 M	557.39 Mb	SRX1074556	GSM1723750	size fractionation	GSM1723750	DAE-4
37	SRR2079807	SAMN03798080	ncRNA-Seq	834.60 M	467.58 Mb	SRX1074557	GSM1723751	size fractionation	GSM1723751	DAE-8
38	SRR2079808	SAMN03798081	ncRNA-Seq	905.03 M	525.10 Mb	SRX1074558	GSM1723752	size fractionation	GSM1723752	DAE-12
39	SRR2079809	SAMN03798082	ncRNA-Seq	920.34 M	528.73 Mb	SRX1074559	GSM1723753	size fractionation	GSM1723753	DAE-16
40	SRR2079810	SAMN03798083	ncRNA-Seq	718.45 M	408.05 Mb	SRX1074560	GSM1723754	size fractionation	GSM1723754	DAE-20
41	SRR2079811	SAMN03798084	ncRNA-Seq	800.78 M	467.87 Mb	SRX1074561	GSM1723755	size fractionation	GSM1723755	DAE-24
42	SRR2079812	SAMN03798085	ncRNA-Seq	821.25 M	462.57 Mb	SRX1074562	GSM1723756	size fractionation	GSM1723756	DAE-28	RNA-Seq
43	SRR2060715	SAMN03770689	RNA-Seq	7.34 G	4.12 Gb	SRX1056789	GSM1709060	cDNA	GSM1709060	Arabidopsis thaliana_control_RNA	Ribo-seq
44	SRR2060716	SAMN03770690	OTHER	16.05 G	9.03 Gb	SRX1056790	GSM1709061	other	GSM1709061	Arabidopsis thaliana_control_RPF	RNA-Seq
45	SRR2060717	SAMN03770691	RNA-Seq	5.53 G	3.09 Gb	SRX1056791	GSM1709062	cDNA	GSM1709062	Arabidopsis thaliana_control_RNA	Ribo-seq
46	SRR2060718	SAMN03770692	OTHER	8.48 G	5.07 Gb	SRX1056792	GSM1709063	other	GSM1709063	Arabidopsis thaliana_control_RPF
47	SRR627952	SAMN01822138	RNA-Seq	2.63 G	1.52 Gb	SRX208106	GSM1048069	cDNA	GSM1048069	total RNAs from whole cell extract, seedling
48	SRR627954	SAMN01822140	RNA-Seq	2.45 G	1.44 Gb	SRX208108	GSM1048071	cDNA	GSM1048071	total RNAs from cytoplasmic extract, seedling
49	SRR627956	SAMN01822142	RNA-Seq	2.54 G	1.48 Gb	SRX208110	GSM1048073	cDNA	GSM1048073	total RNAs from nuclear extract, seedling
50	SRR7947064	SAMN10150195	RNA-Seq	15.72 G	5.89 Gb	SRX4781075	GSM3408800	cDNA	GSM3408800	cold_0d_poly(A)+
51	SRR7947065	SAMN10150194	RNA-Seq	15.99 G	5.97 Gb	SRX4781076	GSM3408801	cDNA	GSM3408801	cold_0d_poly(A)+
52	SRR7947066	SAMN10150193	RNA-Seq	13.30 G	5.05 Gb	SRX4781077	GSM3408802	cDNA	GSM3408802	cold_0d_poly(A)+
53	SRR7947067	SAMN10150192	RNA-Seq	14.19 G	5.26 Gb	SRX4781078	GSM3408803	cDNA	GSM3408803	cold_20d_poly(A)+
54	SRR7947068	SAMN10150191	RNA-Seq	16.16 G	6.01 Gb	SRX4781079	GSM3408804	cDNA	GSM3408804	cold_20d_poly(A)+
55	SRR7947069	SAMN10150190	RNA-Seq	14.27 G	5.28 Gb	SRX4781080	GSM3408805	cDNA	GSM3408805	cold_20d_poly(A)+
56	SRR7947070	SAMN10150189	RNA-Seq	11.92 G	7.49 Gb	SRX4781081	GSM3408806	cDNA	GSM3408806	ABA_0h_poly(A)-
57	SRR7947071	SAMN10150188	RNA-Seq	12.07 G	7.38 Gb	SRX4781082	GSM3408807	cDNA	GSM3408807	ABA_0h_poly(A)+
58	SRR7947072	SAMN10150187	RNA-Seq	15.12 G	5.53 Gb	SRX4781083	GSM3408808	cDNA	GSM3408808	ABA_0h_poly(A)+
59	SRR7947073	SAMN10150186	RNA-Seq	14.48 G	5.27 Gb	SRX4781084	GSM3408809	cDNA	GSM3408809	ABA_0h_poly(A)+
60	SRR7947074	SAMN10150185	RNA-Seq	14.67 G	5.50 Gb	SRX4781085	GSM3408810	cDNA	GSM3408810	ABA_0h_poly(A)+
61	SRR7947080	SAMN10150179	RNA-Seq	13.55 G	8.56 Gb	SRX4781091	GSM3408816	cDNA	GSM3408816	ABA_4h_poly(A)-
62	SRR7947081	SAMN10150178	RNA-Seq	13.52 G	8.30 Gb	SRX4781092	GSM3408817	cDNA	GSM3408817	ABA_4h_poly(A)+
63	SRR7947082	SAMN10150177	RNA-Seq	14.81 G	5.42 Gb	SRX4781093	GSM3408818	cDNA	GSM3408818	ABA_4h_poly(A)+
64	SRR7947083	SAMN10150176	RNA-Seq	15.55 G	5.62 Gb	SRX4781094	GSM3408819	cDNA	GSM3408819	ABA_4h_poly(A)+
65	SRR7947084	SAMN10150175	RNA-Seq	16.07 G	6.01 Gb	SRX4781095	GSM3408820	cDNA	GSM3408820	ABA_4h_poly(A)+
66	SRR7947090	SAMN10150225	RNA-Seq	13.01 G	8.18 Gb	SRX4781101	GSM3408826	cDNA	GSM3408826	ABA_8h_poly(A)-
67	SRR7947091	SAMN10150224	RNA-Seq	12.01 G	7.33 Gb	SRX4781102	GSM3408827	cDNA	GSM3408827	ABA_8h_poly(A)+
68	SRR7947092	SAMN10150223	RNA-Seq	15.27 G	5.59 Gb	SRX4781103	GSM3408828	cDNA	GSM3408828	ABA_8h_poly(A)+
69	SRR7947093	SAMN10150172	RNA-Seq	17.47 G	6.44 Gb	SRX4781104	GSM3408829	cDNA	GSM3408829	ABA_8h_poly(A)+
70	SRR7947094	SAMN10150171	RNA-Seq	16.20 G	5.99 Gb	SRX4781105	GSM3408830	cDNA	GSM3408830	ABA_8h_poly(A)+
71	SRR7947095	SAMN10150170	RNA-Seq	12.99 G	4.84 Gb	SRX4781106	GSM3408831	cDNA	GSM3408831	drought_0h_poly(A)+
72	SRR7947096	SAMN10150169	RNA-Seq	12.63 G	4.66 Gb	SRX4781107	GSM3408832	cDNA	GSM3408832	drought_0h_poly(A)+
73	SRR7947097	SAMN10150168	RNA-Seq	17.14 G	6.23 Gb	SRX4781108	GSM3408833	cDNA	GSM3408833	drought_0h_poly(A)+
74	SRR7947101	SAMN10150164	RNA-Seq	15.59 G	5.72 Gb	SRX4781112	GSM3408837	cDNA	GSM3408837	drought_4h_poly(A)+
75	SRR7947102	SAMN10150163	RNA-Seq	17.74 G	6.49 Gb	SRX4781113	GSM3408838	cDNA	GSM3408838	drought_4h_poly(A)+
76	SRR7947103	SAMN10150162	RNA-Seq	18.16 G	6.55 Gb	SRX4781114	GSM3408839	cDNA	GSM3408839	drought_4h_poly(A)+
77	SRR7947107	SAMN10150158	RNA-Seq	13.78 G	5.04 Gb	SRX4781118	GSM3408843	cDNA	GSM3408843	drought_8h_poly(A)+
78	SRR7947108	SAMN10150157	RNA-Seq	16.68 G	6.05 Gb	SRX4781119	GSM3408844	cDNA	GSM3408844	drought_8h_poly(A)+
79	SRR7947109	SAMN10150156	RNA-Seq	13.08 G	4.78 Gb	SRX4781120	GSM3408845	cDNA	GSM3408845	drought_8h_poly(A)+

## Sheet: Supplementary Data2
Supplementary Data 2. Annotated lncRNAs																											SRR2079771	SRR2079772	SRR2079773	SRR2079774	SRR2079775	SRR2079776	SRR2079777	SRR2079778	SRR2079779	SRR2079780	SRR2079781	SRR2079782	SRR2079783	SRR2079784	SRR2079785	SRR2079786	SRR2079787	SRR2079788	SRR2079789	SRR2079790	SRR2079791	SRR2079792	SRR2079793
											Genoemic localization							Overlapping or adjacent genes									Expression level (TPM) replicate 1														Expression level (TPM) replicate 2
LncRNA ID	AT_ID	Coding possibility (CPC > 0.5)	Length (nt)	TPM Max	Functional_classes	ORF	Coordinates	Strand	exon number	isomer_form	Antisense_lncRNA	Divergent	Convergent_lncRNA	Intergenic_lncRNA	sense_Intronic_lncRNA	antisense_Intronic_lncRNA	Intronic	Overlapping_gene_number	Overlapping genes	Intronic_genes	left_Neighboring_gene ID	left_direction	left_Distance	right_Neight	right_direction	right_Distance	DAE-4	DAE-6	DAE-8	DAE-10	DAE-12	DAE-14	DAE-16	DAE-18	DAE-20	DAE-22	DAE-24	DAE-26	DAE-28	DAE-30	DAE-4	DAE-6	DAE-8	DAE-10	DAE-12	DAE-14	DAE-16	DAE-18	DAE-20
XLOC_003925	Novel Antisense lncRNA_Ch1:28787818-28789937	X	731	5.51473	canonical_lncRNA	none	Ch1:28787818-28789937	+	2	1	O							1	AT1G76710								0	0.332736	0.180774	0.0465129	0.302636	0.233605	0.171859	0.213556	1.02368	0.77587	0.911576	1.37037	3.37771	5.51473	0.303311	0.0457583	0.145111	0.0953019	0.396092	0.0959224	0.631614	0.114607	0.283297
XLOC_004313	Novel Antisense lncRNA_Ch1:874402-875012	X	449	1.36687	canonical_lncRNA	none	Ch1:874402-875012	-	2	1	O							1	AT1G03495								1.36687	0	0	0.0757258	0	0	0.0699492	0.0869205	0.0877169	0	0.0742051	0.343238	0.0846019	0	0	0	0.0787497	0.0775787	0.241823	0	0.171384	0	0.0922449
XLOC_005822	Novel Antisense lncRNA_Ch1:10389275-10391011	X	1305	1.92741	canonical_lncRNA	none	Ch1:10389275-10391011	-	6	1	O							1	AT1G29710								0	0	0.0759459	0	0.0242175	0.0261709	0.0240668	0.0897179	0.4527	0.615692	1.30209	0.501903	0.902356	0.0325168	0	0	0	0.106767	0	0.161194	0	0.0962961	1.01561
XLOC_007768	Novel Antisense lncRNA_Ch1:27612720-27613124	X	404	3.76102	canonical_lncRNA	none	Ch1:27612720-27613124	-	1	1	O							1	AT1G73440								0.108508	0.150514	0.0817734	0.0841606	0.391136	0.422686	1.08837	0.86942	0.487437	1.98881	0.494823	2.00272	3.76102	2.83596	0	0.579567	0.262564	0.517319	0.0895863	0.607469	0.761897	1.14054	0.410079
XLOC_008470	Novel Antisense lncRNA_Ch2:1799833-1823664	X	171	4.10175	canonical_lncRNA	none	Ch2:1799833-1823664	+	2	1	O							1	AT2G05100								4.10175	0	0	0	0	0	0	0	0	0	0	0	0	0	0	0	0	0	0	0	0	0	0
XLOC_008609	Novel Antisense lncRNA_Ch2:3500513-3501597	X	1084	1.09609	canonical_lncRNA	none	Ch2:3500513-3501597	+	1	1	O							1	AT2G07835								0	0.50486	0.487623	0.125465	0.379013	0.441091	0.347681	0.612052	0.61766	0.95922	0.952824	0.355428	0.735896	1.09609	0.36817	0.308573	0.22833	0.0964009	0.200329	0.388114	0.177471	0.193214	0.343876
XLOC_009286	Novel Antisense lncRNA_Ch2:10267417-10270832	X	2760	2.57129	canonical_lncRNA	none	Ch2:10267417-10270832	+	3	1	O							1	AT2G24150								0.0794156	0.308444	0.646366	0.788427	0.973306	0.853826	1.03553	0.947402	1.38418	1.55832	2.57129	1.74495	1.25245	0.430494	1.04433	1.05438	0.47401	0.782477	0.616328	1.04163	0.83643	0.986512	1.80078
XLOC_011023	Novel Antisense lncRNA_Ch2:2893864-2896523	X	690	2.71854	canonical_lncRNA	none	Ch2:2893864-2896523	-	2	1	O							1	AT2G06990								0	0.0881269	0.0478789	0.44349	0.68704	1.18793	0.728283	0.735297	0.799114	0.821972	0.820881	0.725898	1.87179	0.553492	0.128533	0	0.0512444	0.353377	0.786801	0.457299	1.39405	2.00338	2.46107
XLOC_011049	Novel Antisense lncRNA_Ch2:3265296-3266516	X	1220	2.33697	canonical_lncRNA	none	Ch2:3265296-3266516	-	1	1	O							1	AT2G07673								0.862375	0.89716	0.352028	0.167218	0.699429	0.727851	1.44164	0.927698	0.968481	2.01451	1.91169	2.33697	1.68136	0.834775	0.327128	0.740272	0.173895	0.428273	1.03832	0.574748	1.13535	1.33907	0.81478
XLOC_011066	Novel Antisense lncRNA_Ch2:3342067-3343431	X	1364	2.08401	canonical_lncRNA	none	Ch2:3342067-3343431	-	1	1	O							1	AT2G07637								0.192833	0.401223	0.217983	0.47362	0.718269	0.475739	0.874981	0.48641	1.15498	1.03952	1.14806	1.35584	1.16966	0.373323	0.195062	0.318798	0.751759	0.102149	0.530687	0.591181	0.705202	0.798467	1.15387
XLOC_011129	Novel Antisense lncRNA_Ch2:4477731-4478523	X	792	8.94766	canonical_lncRNA	none	Ch2:4477731-4478523	-	1	1	O							1	AT2G11225								4.87082	4.22275	3.12845	3.47736	4.1899	4.70035	4.91729	6.20889	5.02257	6.56436	5.93163	6.85923	7.43418	8.94766	3.69534	4.39233	3.43764	3.51847	3.15317	4.24965	5.92683	5.13032	6.64152
XLOC_012749	Novel Antisense lncRNA_Ch2:16890470-16891385	X	791	1.65609	canonical_lncRNA	none	Ch2:16890470-16891385	-	2	1	O							1	AT2G09150								0	0.0384371	0.0417654	0	0.0799085	0.043177	0.158823	0.296035	0.298748	0.776769	0.926673	1.65609	0.720346	0.482819	0	0.0422874	0.134103	0	0.0457558	0.221616	0.389136	0.370698	0.261808
XLOC_013837	Novel Antisense lncRNA_Ch3:3867698-3868357	X	475	7.82952	canonical_lncRNA	none	Ch3:3867698-3868357	+	2	1	O							1	AT3G12140								0	0	0.0695505	0.429485	0.0665344	0.503308	0.727325	1.23244	0.829156	0.895517	1.26258	2.27115	1.59942	5.00279	0.373423	0.140839	0.223317	0.293329	0.457173	0.590478	0.891019	0.440935	1.91831
XLOC_013911	Novel Antisense lncRNA_Ch3:4372563-4373168	X	360	5.73812	canonical_lncRNA	none	Ch3:4372563-4373168	+	2	1	O							1	AT3G02705								0	0	0	0.0944469	0	0	0	0.542046	0.43761	2.23188	5.73812	5.0301	4.32621	3.5362	0	0.0929148	0	0	0.100536	0	0.534386	1.74537	1.26555
XLOC_015457	Novel Antisense lncRNA_Ch3:18369722-18370374	X	381	2.84691	canonical_lncRNA	none	Ch3:18369722-18370374	+	2	1	O							1	AT3G08065								1.72588	0.957599	0.780389	0.71393	0.580648	1.16533	1.4838	0.717037	1.44721	1.86076	0.787042	0.202249	0.0997015	0	1.62944	0.526761	0.278414	1.27995	1.13993	1.65636	1.11085	1.31933	0.869669
XLOC_018021	Novel Antisense lncRNA_Ch3:11751847-11757079	X	3224	2.28228	canonical_lncRNA	none	Ch3:11751847-11757079	-	12	1	O							1	AT3G05995								0	0	0.010247	0.0105462	0	0.0105934	0.00974169	0.0121052	0.134378	0.102619	0.35137	0.191208	0.683376	2.17174	0	0	0.0109673	0.0108042	0.0112261	0.0217491	0.0238684	0.0649641	0.244089
XLOC_019725	Novel Antisense lncRNA_Ch4:2589667-2590071	X	404	3.15107	canonical_lncRNA	none	Ch4:2589667-2590071	+	1	1	O							1	AT4G05060								0	0	0.817734	0.589124	0.469364	0.59176	0.0777406	0.193204	1.36482	0.81892	0.164941	1.52588	0.470127	3.15107	0.109762	0.331181	0.612649	0.0862199	0	0.347125	0.0952371	0.414741	0.10252
XLOC_019727	Novel Antisense lncRNA_Ch4:2593945-2594534	X	475	4.88293	canonical_lncRNA	none	Ch4:2593945-2594534	+	2	1	O							1	AT4G05070								0.184579	0.128016	0.139101	0.572647	0.665344	0.503308	0.198361	0.821627	1.0779	0.696513	2.52516	2.5956	1.59942	3.39475	0	0.281678	0.297757	0.366661	0.457173	0.959527	0.243005	1.3228	1.22074
XLOC_020510	Novel Antisense lncRNA_Ch4:10448348-10448692	X	344	2.76922	canonical_lncRNA	none	Ch4:10448348-10448692	+	1	1	O							1	AT4G19080								0	0.530298	0.288109	0.0988398	0.55123	0.198564	1.0043	1.13451	0.572455	0.961755	1.64653	0.784009	1.65638	1.35691	1.28907	0.875127	1.02787	1.31636	0.420847	1.7326	1.34218	1.94832	2.76922
XLOC_022198	Novel Antisense lncRNA_Ch4:5770417-5771941	X	934	2.00835	canonical_lncRNA	none	Ch4:5770417-5771941	-	4	2	O							1	AT4G08990								0.234676	0.162761	0.106113	0.109211	0.372208	0.219398	0.437145	0.376066	0.84336	1.31568	1.60526	0.660016	1.22012	0.590629	0.18991	0.537195	0.189286	0.111883	0.232502	0.450445	0.988672	1.21092	1.19731
XLOC_025376	Novel Antisense lncRNA_Ch5:8358447-8358655	X	208	11.5354	canonical_lncRNA	none	Ch5:8358447-8358655	+	1	1	O							1	AT5G24470								2.52908	0	0.476487	0.163466	0.607766	1.31358	1.35897	0.375262	0.946752	1.81782	1.44165	3.33419	7.30505	7.95645	2.34512	0.160814	1.01996	2.17705	0.870021	6.23657	3.51462	2.21527	3.186
XLOC_026599	Novel Antisense lncRNA_Ch5:20479938-20480690	X	666	1.72363	canonical_lncRNA	none	Ch5:20479938-20480690	+	2	1	O							1	AT5G50320								0.658219	0	0.0496043	0	0.0474532	0.102562	0.47158	0.292998	0.295682	0.212898	0.250136	0.173551	0.741473	1.6566	0.0665826	0.150673	0	0.0523016	0	0.210568	0.0577715	0.440273	0.497513
XLOC_027837	Novel Antisense lncRNA_Ch5:1341848-1342597	X	480	4.05194	canonical_lncRNA	none	Ch5:1341848-1342597	-	2	1	O							1	AT5G00975								0	0.253365	0.275304	0.354176	0.131683	1.13843	0.981475	0.975682	2.62566	3.05243	1.94356	1.04348	0.712242	0.972455	0	0.209058	0.58931	0.435411	0.678616	1.09561	2.00395	3.05439	2.32976
XLOC_030069	Novel Antisense lncRNA_Ch5:20130629-20130850	X	221	26.3055	canonical_lncRNA	none	Ch5:20130629-20130850	-	1	1	O							1	AT5G49600								0	0	0	0	0	0	0	0	0	0	0	0.174337	4.1252	26.3055	0	0	0	0	0	0	0	0	0
XLOC_031162	Novel Antisense lncRNA_ChMt:55457-55866	X	409	24.2779	canonical_lncRNA	none	ChMt:55457-55866	+	1	1	O							1	ATMG00200								5.25191	12.7859	9.93517	9.1445	13.986	14.8637	12.6704	18.9888	14.9258	20.3383	22.5651	19.9707	18.5752	24.2779	8.23997	7.11514	4.32257	6.9836	6.28287	8.14343	8.09027	8.50067	10.7342
XLOC_031182	Novel Antisense lncRNA_ChMt:118853-119480	X	627	3.9436	canonical_lncRNA	none	ChMt:118853-119480	+	1	1	O							1	ATMG00450								1.39832	0.824345	0.684967	0.976102	0.957692	1.4707	1.60292	2.42753	2.19852	2.86445	2.55067	2.8881	1.69636	1.15053	0.424345	0.640178	0.958686	1.16665	0.75041	0.503248	1.47276	1.87063	3.03864
XLOC_031190	Novel Antisense lncRNA_ChMt:151689-154255	X	2566	3.43999	Ribo_lncRNA	none	ChMt:151689-154255	+	1	1	O							1	ATMG00550								0.973785	0.983442	0.708108	0.622776	1.2809	0.838519	1.10158	1.20154	2.14883	1.62088	2.77867	2.91291	3.1976	2.81132	0.639411	0.821242	0.509847	0.85521	0.888601	0.806125	0.824696	1.74673	1.75938
XLOC_031209	Novel Antisense lncRNA_ChMt:232945-234635	X	1690	8.24081	Ribo_lncRNA	none	ChMt:232945-234635	+	1	1	O							1	ATMG00830								3.96871	2.98641	1.93527	1.97165	2.22536	2.20277	2.56461	3.53324	4.38128	5.20177	8.24081	8.00206	7.59725	4.74562	2.2828	2.43448	1.35995	2.12295	1.58478	1.99155	2.52711	2.50341	2.89191
XLOC_031217	Novel Antisense lncRNA_ChMt:288988-289297	X	309	40.1494	Ribo_lncRNA	none	ChMt:288988-289297	+	1	1	O							1	ATMG01120								19.5779	21.8435	11.9744	13.6444	14.3189	11.4949	12.7052	24.3763	22.6877	29.2146	28.7894	40.1494	29.5039	12.6342	11.7677	13.5313	12.3583	12.2873	13.9384	13.9558	16.9343	17.8943	22.6525
XLOC_031222	Novel Antisense lncRNA_ChMt:313063-314278	X	1215	6.22486	canonical_lncRNA	none	ChMt:313063-314278	+	1	1	O							1	ATMG01260								0.0360802	1.4764	1.33233	1.76301	2.49709	2.61418	4.03253	3.91879	4.92716	6.14619	6.22486	6.08844	4.15817	3.8418	1.35039	1.07368	1.6297	1.60546	1.93624	1.81791	1.96337	2.93049	4.05657
XLOC_031255	Novel Antisense lncRNA_ChMt:149331-150882	X	1551	6.68617	canonical_lncRNA	none	ChMt:149331-150882	-	1	1	O							1	ATMG00540								1.35667	2.41113	1.53361	1.57838	2.32291	2.92866	2.71345	2.74273	4.85011	5.30228	5.95043	6.3593	6.68617	4.24071	1.45812	1.94097	1.20826	2.29075	1.86681	1.74055	2.38148	2.88982	3.01756
XLOC_000027	AT1G01448.2	X	2268	2.25565	canonical_lncRNA	none	Ch1:163278-166353	+	6	3	O							1	AT1G01450								0.483217	0.87136	0.378725	0.719596	0.822145	1.73174	1.77254	1.42825	1.71918	1.87553	1.79224	1.03626	0.988179	0.710982	1.3882	0.766915	0.576838	0.86007	1.00536	1.31396	1.37414	2.23481	1.93576
XLOC_000053	AT1G04073.1	X	232	1.72024	canonical_lncRNA	none	Ch1:304481-304713	+	1	1	O							1	AT1G01860								0	0.131051	0.427196	0.732778	0.136223	0.588845	0.270752	0	0.67905	0.407443	0.287225	0.166071	0.491202	0	1.72024	0	0.152408	0.600566	0.156004	0.151119	0	0.180555	0.357051
XLOC_000075	AT1G04103.1	X	861	1.71848	canonical_lncRNA	none	Ch1:459122-459983	+	1	2	O							1	AT1G02310								0	0	0	0	0	0	0	0	0	0.0548936	0.193485	0.0447485	0.882375	1.47855	0	0	0	0	0	0	0	0	0.096209
XLOC_000155	AT1G03545.1	X	1220	1.49454	canonical_lncRNA	none	Ch1:885941-887906	+	3	2	O							1	AT1G03550								0.359323	0.373817	0.189553	0.250826	0.155429	0.279943	0.28318	0.159948	0.48424	0.464886	0.628128	1.01058	1.49454	1.00869	0.545214	0.137087	0.144912	0.228412	0.177998	0.287374	0.315375	0.343351	0.40739
XLOC_000342	AT1G04503.1	X	483	4.74422	canonical_lncRNA	none	Ch1:2076515-2076998	+	1	1	O							1	AT1G06760								0.920802	1.0769	1.45589	1.48439	1.588	2.57414	2.18609	2.66826	3.1469	3.11456	3.56784	3.55452	4.42756	2.00987	1.33324	1.15723	1.31066	1.59244	2.10181	2.49807	2.13931	3.15719	2.72936
XLOC_000343	AT1G04513.1	X	1100	27.7289	Ribo_lncRNA	translated_sORF	Ch1:2089765-2090865	+	1	1	O							2	AT1G06790,AT1G06800								3.0522	3.25578	4.45239	3.59944	4.69682	5.07567	6.90549	6.7535	9.25288	15.1836	16.1164	16.9268	24.8859	27.1781	3.88191	3.79982	3.13851	3.58824	4.642	5.52446	5.96876	6.49823	8.24649
XLOC_000352	AT1G04537.1	X	409	55.3374	Ribo_lncRNA	translated_sORF	Ch1:2155213-2155622	+	1	1	O							1	AT1G07010								11.4689	26.2004	37.3376	37.4579	45.1035	48.1699	55.3374	46.8666	46.0508	50.0177	43.2949	35.8293	30.6857	12.9434	23.5329	30.7327	29.6811	40.2532	48.13	38.7112	46.6576	45.5765	41.0585
XLOC_000357	AT1G07119.3	X	846	3.05131	canonical_lncRNA	none	Ch1:2184318-2187941	+	5	5	O							2	AT1G07120,AT1G07130								0.207269	0.395321	0.468602	0.281331	0.709779	0.28259	0.816736	1.01489	1.39663	1.73187	2.40237	3.05131	1.61644	0.802542	0.524161	0.197691	0.041795	0.494083	0.556155	0.745949	0.545756	0.891252	1.17498
XLOC_000417	AT1G04647.1	X	1107	5.701	canonical_lncRNA	none	Ch1:2620439-2621546	+	1	1	O							2	AT1G08310,AT1G08315								0.392632	0.694399	0.162741	0.304531	0.481205	0.26001	0.492276	0.332073	0.652593	0.804303	1.0743	1.13877	2.53469	5.701	0.734765	0.614161	0.411699	0.0623965	0.486245	0.361116	0.413533	0.431457	0.574992
XLOC_000627	AT1G04917.1	X	723	37.0151	Ribo_lncRNA	none	Ch1:4013195-4013918	+	1	1	O							1	AT1G11900								9.74164	13.5686	11.8312	11.7707	11.5213	14.3637	13.2089	15.016	20.3615	30.6409	32.9204	29.7543	35.1608	31.1342	17.8353	13.8527	10.7472	10.2355	13.6263	14.1977	15.7578	16.4247	19.6631
XLOC_000642	AT1G04933.1	X	362	65.1949	Ribo_lncRNA	translated_sORF	Ch1:4123641-4124165	+	2	2	O							2	AT1G12150,AT1G12140								8.65316	15.8034	23.8118	27.6716	27.227	29.5153	27.9897	29.095	27.2896	29.6459	36.584	41.6641	65.1949	59.454	14.4357	17.8978	20.5411	25.8584	27.1284	31.1343	25.6736	26.2182	27.0409
XLOC_000714	AT1G13448.1	X	590	17.7753	canonical_lncRNA	none	Ch1:4612243-4612929	+	2	1	O							1	AT1G13450								0	0.515318	2.01578	1.67123	3.48178	6.02019	7.82519	5.68872	12.483	8.89193	9.37425	6.66085	3.47671	0.575382	0.826753	0.963794	1.73797	3.07001	4.11004	5.64519	6.58654	8.30677	14.1102
XLOC_000848	AT1G05183.1	X	1300	374.401	Ribo_lncRNA	translated_sORF	Ch1:5402553-5403853	+	1	1	O							2	AT1G15690,AT1G15700								374.401	325.561	257.446	236.6	244.93	222.248	223.171	200.408	185.003	178.324	167.78	171.757	167.164	197.497	319.252	266.152	272.379	266.789	260.312	230.367	260.297	230.211	205.142
XLOC_000855	AT1G05207.1	X	357	19.7229	canonical_lncRNA	none	Ch1:5447212-5447569	+	1	1	O							1	AT1G15820								6.38528	9.70877	11.9375	14.6671	13.1904	11.0973	11.1729	8.19901	6.95028	6.8843	5.22637	2.91391	0.957637	0.475456	17.6382	13.8669	17.9269	17.1725	18.1471	16.5969	19.7229	18.4217	14.3861
XLOC_000949	AT1G17255.1	X	3387	1.00357	canonical_lncRNA	none	Ch1:5899972-5903641	+	4	2	O							1	AT1G17250								0.465942	0.116696	0.214586	0.120464	0.167957	0.131086	0.380188	0.483952	0.569784	0.781444	0.462342	0.455015	0.650488	0.851946	0.183294	0.237019	0.198351	0.154264	0.341946	0.320888	0.363515	0.259718	0.403541
XLOC_001272	AT1G05767.1	X	1546	6.17542	Ribo_lncRNA	translated_sORF	Ch1:8071789-8074296	+	10	1	O							1	AT1G22810								5.21739	3.26457	3.44041	3.93671	3.31166	3.71132	2.88475	3.81185	3.89773	6.17542	5.53865	4.26155	4.71757	2.33307	3.67143	3.56995	3.56788	3.1318	3.93299	3.31093	3.35979	3.54944	3.99177
XLOC_001325	AT1G05837.1	X	1004	60.4134	Ribo_lncRNA	translated_sORF	Ch1:8423069-8424073	+	1	1	O							1	AT1G23830								53.1287	32.9122	27.6792	23.8442	28.0973	28.2017	28.1905	33.9199	35.2111	48.3727	44.7638	47.9002	55.5475	30.181	33.9361	27.7872	29.9769	31.5131	31.7653	36.3313	34.5078	37.5093	38.7962
XLOC_001701	AT1G06337.1	X	334	128.744	Ribo_lncRNA	none	Ch1:10789698-10790032	+	1	1	O							2	AT1G30475,AT1G30480								29.0062	33.0436	35.7071	38.1747	47.7842	52.3543	54.3514	68.5899	75.2322	92.1212	102.149	98.7435	128.744	93	35.9797	38.2564	21.9139	27.2197	30.558	40.8329	45.2724	45.7767	48.3623
XLOC_001767	AT1G31485.1	X	1218	32.413	Ribo_lncRNA	translated_sORF	Ch1:11271744-11273075	+	2	1	O							1	AT1G31490								2.1643	3.26028	2.46215	2.46988	2.42495	3.81268	4.25676	3.92727	5.2637	6.64363	7.39704	8.57803	19.2559	32.413	2.64949	2.86107	2.81312	2.74938	2.92502	3.99106	4.16216	5.07145	6.43411
XLOC_001887	AT1G33415.1	X	4229	3.27178	canonical_lncRNA	none	Ch1:12118990-12124001	+	6	5	O							2	AT1G33420,AT1G33430								0.518295	0.273195	0.398406	0.337677	0.433441	0.613769	0.512437	0.775193	0.847488	1.20701	1.07147	1.26636	1.60784	2.53864	0.314571	0.577394	0.16722	0.502436	0.462146	0.605191	0.773337	0.742885	0.832473
XLOC_001968	AT1G34844.2	X	1535	7.55578	canonical_lncRNA	none	Ch1:12751156-12752796	+	2	3		O									gene_id "AT1G34780"; gene_name "APRL4"; gene_source "araport11"; gene_biotype "protein_coding";	-	650	gene_id "AT1G34790"; gene_name "TT1"; gene_source "araport11"; gene_biotype "protein_coding";	+	11106	1.31369	1.94109	2.41048	3.23396	2.69713	4.29416	5.56532	5.31381	4.51579	4.92648	5.73028	4.59329	7.42402	4.56135	2.13776	2.09194	2.28046	3.08617	3.89044	5.11619	5.08833	5.62156	6.36784
XLOC_002308	AT1G07517.1	X	1218	1.31328	canonical_lncRNA	none	Ch1:18115790-18117008	+	1	1	O							1	AT1G48970								0.143965	0	0.271235	0.0558307	0.181631	0.308443	0.232073	0.416547	0.22635	0.388041	0.355612	0.632651	0.498998	0.348394	0.0364073	0.192237	0.14515	0.0571968	0.35658	0.575692	0.221125	0.412698	0.748108
XLOC_002368	AT1G07607.1	X	620	168.137	Ribo_lncRNA	translated_sORF	Ch1:18520004-18520624	+	1	1	O							1	AT1G50020								160.572	129.529	81.388	69.6529	45.0769	28.5605	30.556	16.2632	24.6406	21.003	27.994	21.9075	16.2584	23.3138	168.137	86.6925	77.5853	52.5541	35.2324	21.5782	35.5863	29.6368	27.5496
XLOC_002446	AT1G07737.1	X	219	5.99251	Ribo_lncRNA	translated_sORF	Ch1:19052139-19052358	+	1	1	O							2	AT1G51400,AT1G51402								0.780387	2.23557	2.27573	3.21061	2.10366	3.67436	4.0596	3.11131	4.17626	4.35321	4.9513	4.98007	5.35101	4.03981	2.91737	1.7346	2.682	2.23771	2.60521	4.45029	4.07986	3.63123	4.23156
XLOC_002565	AT1G07887.1	X	1038	3.9279	canonical_lncRNA	none	Ch1:19963067-19964105	+	1	1	O							2	AT1G53480,AT1G53490								0	0.41007	0.254616	0.524099	0.243575	0.427735	0.272317	1.12796	1.25212	1.86686	1.86171	0.816595	1.13446	1.96229	1.06802	0.837844	0.0340642	0.637595	1.01117	1.04706	0.889614	1.29137	1.27685
XLOC_002964	AT1G60545.3	X	2505	5.6918	canonical_lncRNA	none	Ch1:22302306-22305242	+	3	4			O								gene_id "AT1G60525"; gene_source "araport11"; gene_biotype "lncRNA";	-	865	gene_id "AT1G60550"; gene_name "MENB"; gene_source "araport11"; gene_biotype "protein_coding";	-	538	0.769998	1.20159	1.01549	1.41161	1.65274	2.2087	2.36965	2.72646	2.62566	4.15088	3.72418	4.41423	5.5046	5.6918	1.32767	1.12165	0.818682	1.36272	1.71934	2.25333	2.45754	2.52503	2.97614
XLOC_003372	AT1G67365.1	X	935	10.334	canonical_lncRNA	none	Ch1:25238395-25239330	+	1	1	O							1	AT1G67370								0.375079	0.422726	0.423997	0.363646	0.980226	2.26469	3.19111	4.50796	5.26536	6.97577	10.334	8.61224	8.32854	6.67151	0.0948535	0.751268	0.378167	1.04312	1.2774	1.76236	1.60487	2.19524	3.10081
XLOC_003665	AT1G09297.1	X	397	3.82771	canonical_lncRNA	none	Ch1:27119300-27119697	+	1	1	O							1	AT1G72070								0.552108	0	0	0	0.0796066	0.0860278	0	0.0983055	0.595238	0.595257	2.01419	2.03803	1.33957	1.38954	0	0	0	0.0877402	0	0	0.0969164	0.211027	1.46058
XLOC_003794	AT1G09453.1	X	645	21.1043	canonical_lncRNA	none	Ch1:27967724-27968657	+	2	1	O							2	AT1G74410,AT1G74420								0.517608	1.49119	2.13042	2.90289	4.59275	6.9795	6.78921	6.7704	10.4454	11.8051	14.4046	13.8226	18.9759	13.9136	1.6916	1.94437	2.08747	3.2903	4.47069	7.29215	6.84946	7.34291	8.72749
XLOC_004025	AT1G78265.1	X	1864	21.8867	Ribo_lncRNA	translated_sORF	Ch1:29450551-29452415	+	1	1	O							1	AT1G78270								2.18123	3.08096	1.36316	0.660212	0.306833	0.227963	0.400213	0.473632	0.33458	0.401509	0.384129	0.280547	2.88124	21.8867	3.90163	1.38019	0.901129	0.422729	0.219617	0.234014	0.256817	0.228762	0.276455
XLOC_004088	AT1G09863.1	X	2251	6.39849	Ribo_lncRNA	translated_sORF	Ch1:29906697-29909374	+	2	5	O							1	AT1G79510								3.50577	4.63034	4.47991	3.6058	3.87905	4.01381	3.96412	2.86327	4.01244	5.32453	5.38697	3.96537	3.26238	1.51973	5.93618	4.43122	3.54078	4.15426	3.62432	4.14474	4.06698	4.16558	3.29788
XLOC_004089	AT1G79529.1	X	558	6.46719	canonical_lncRNA	none	Ch1:29915662-29916410	+	3	1	O							1	AT1G79530								0.392808	0.817306	0.592051	0.914003	1.47258	1.9586	3.15198	3.63695	3.81144	3.21865	3.28404	3.7976	6.46719	4.48679	1.90727	1.07901	0.697033	1.24849	1.68641	2.13625	2.48231	3.30306	2.37522
XLOC_004105	AT1G09927.1	X	677	8.93523	Ribo_lncRNA	translated_sORF	Ch1:30041286-30041963	+	1	1	O							2	AT1G79840,AT1G79850								8.93523	3.38347	1.78018	1.77904	1.38213	1.05353	1.25089	1.28008	1.09189	0.645927	1.10583	0.73717	1.51292	0.94446	5.07333	1.82855	1.69821	1.16971	1.37083	0.999357	0.615973	0.588832	0.56604
XLOC_004216	AT1G04053.1	X	576	10.2751	canonical_lncRNA	none	Ch1:275473-276319	-	2	1	O							2	AT1G01750,AT1G01760								5.25136	2.58643	3.84278	3.12855	2.08497	4.15054	4.36211	4.7429	6.49577	7.63107	6.36283	6.48829	5.93535	10.0192	3.61835	2.78744	2.51685	2.96321	3.20458	5.7824	3.9411	6.10879	6.39965
XLOC_004253	AT1G04117.1	X	1540	1.68787	canonical_lncRNA	none	Ch1:494008-495548	-	1	1	O							2	AT1G02420,AT1G02430								0.910907	0.177684	0.0214523	0.15455	0.164176	0.110886	0.0815772	0.0506848	0.0511492	0.951406	0.540878	1.52613	1.03599	0.936864	0.259153	0.065161	0.114801	0.135712	0.0940074	0	0.274827	0.299206	0.645475
XLOC_004615	AT1G04643.2	X	835	34.5743	Ribo_lncRNA	translated_sORF	Ch1:2538664-2539548	-	2	2	O							1	AT1G08120								20.58	14.1642	14.4411	12.786	15.2531	17.1788	20.2736	22.3881	26.744	26.4901	31.6821	26.1163	34.5743	14.5852	13.1173	10.4154	10.5017	11.013	13.0901	15.0316	13.5932	15.7522	19.2457
XLOC_004685	AT1G04697.1	X	642	1.50069	canonical_lncRNA	none	Ch1:3031497-3032139	-	1	1	O							1	AT1G09390								0	0.236789	0.308752	0.370726	0.295363	0.691572	0.440288	0.425531	0.184042	0.294476	0	0.120026	0.177506	0.0660972	0.138143	0.521017	0.38553	0.0542568	0.676502	0.65532	1.19862	1.50069	1.03222
XLOC_004801	AT1G04837.1	X	1242	4.86185	canonical_lncRNA	none	Ch1:3702554-3703796	-	1	1	O							2	AT1G11090,AT1G11100								0	0.0979187	0.186196	0.109504	0.203567	0.302482	0.379314	0.502767	0.38053	1.06552	2.11927	1.86128	2.38561	3.89495	0.892593	0.377045	0.170815	0.224366	0.174845	0.451654	0.402726	0.573357	0.800347
XLOC_004841	AT1G04887.1	X	1308	7.11516	canonical_lncRNA	none	Ch1:3975947-3977255	-	1	1	O							2	AT1G11770,AT1G11780								1.1395	2.55689	2.02058	2.78142	2.19874	2.27165	3.21756	2.38699	3.43263	4.62516	4.96715	6.6276	7.11516	4.34726	3.45802	2.22484	2.94655	2.47665	3.09908	2.27834	2.85333	3.36263	4.78143
XLOC_005039	AT1G15002.1	X	2055	1.23765	canonical_lncRNA	none	Ch1:5168516-5170571	-	1	1	O							1	AT1G15000								0.810619	0.251515	0.176838	0.0330909	0.415233	0.33239	0.626616	0.0189914	0.555797	1.19596	1.13492	1.04992	0.388181	0.619481	0.323679	0.146493	0.550596	0.0678012	0.33463	0.563001	0.318291	0.26499	0.38294
XLOC_005049	AT1G15175.1	X	1245	2.77818	canonical_lncRNA	none	Ch1:5222729-5224055	-	2	3	O							1	AT1G15170								1.12674	1.90481	2.01668	0.983158	0.786923	0.877829	1.79109	0.0626944	0.0632689	0.0759251	0.267615	0.0928396	0	0	2.77818	2.01502	2.21524	2.07039	1.62795	1.43618	1.05074	1.24489	0.765151
XLOC_005064	AT1G05163.1	X	724	118735	Ribo_lncRNA	translated_sORF	Ch1:5297847-5298571	-	1	1	O							1	AT1G15410								47778.2	7913.63	8445.24	6261.14	10569.8	12005.8	11600.8	24438.1	29803.1	39695.9	59565.4	97400.1	58059.5	85551.5	5504.17	7284.56	12037.4	11661.8	13359.9	13075.8	16007.2	19647.3	20488.2
XLOC_005076	AT1G05187.1	X	1223	52.8149	Ribo_lncRNA	translated_sORF	Ch1:5406134-5407357	-	1	1	O							1	AT1G15720								40.3964	47.6069	38.9522	33.2225	39.8989	43.9549	46.6614	43.8459	47.5646	47.6885	42.2538	33.9605	35.1598	13.4624	48.2962	38.8373	41.0541	38.3645	42.0228	45.093	47.1273	52.8149	52.7969
XLOC_005090	AT1G05213.1	X	2456	2.01466	canonical_lncRNA	none	Ch1:5479274-5481730	-	1	1	O							2	AT1G15950,AT1G15960								0.642568	0.557072	0.564956	0.789109	0.990837	0.973417	1.68801	1.22358	1.05839	1.90516	0.908922	1.19225	1.56214	1.31312	0.776382	0.70821	0.978984	1.04952	1.39997	1.02781	1.39428	1.27918	1.73699
XLOC_005180	AT1G05333.2	X	2832	9.68142	Ribo_lncRNA	translated_sORF	Ch1:6131554-6135345	-	7	1	O							1	AT1G17810								1.69256	3.53234	4.10492	3.27001	4.58139	5.05882	5.87576	5.12327	6.2485	8.16202	8.70083	7.99238	8.59991	9.68142	3.22191	3.49873	3.56192	4.12028	5.95804	4.71318	5.83417	6.01352	6.94903
XLOC_005184	AT1G05347.1	X	884	8.39406	Ribo_lncRNA	none	Ch1:6149305-6150189	-	1	1	O							2	AT1G17860,AT1G17870								3.86801	3.98964	4.74619	5.42322	4.0041	6.64516	5.43586	7.90258	7.75223	8.39406	5.57814	4.00975	4.16818	3.98423	2.55831	4.23792	4.67982	4.68904	4.954	5.67141	2.61148	4.50163	5.10697
XLOC_005592	AT1G05927.1	X	1431	30.505	sRNA_precursor+Ribo_lncRNA	translated_sORF	Ch1:8835419-8836850	-	1	1	O							2	AT1G25211,AT1G25220								4.80955	9.02977	7.59539	9.48033	10.6009	9.16475	7.52807	11.0455	17.009	27.9749	26.0072	30.505	21.8733	23.3078	17.1984	10.3317	7.26445	6.59658	8.14403	6.76202	8.03932	6.4692	11.5484
XLOC_005629	AT1G26208.1	X	3526	7.52063	Ribo_lncRNA	translated_sORF	Ch1:9065955-9071457	-	6	6	O							3	AT1G26210,AT1G26220,AT1G26230								5.03521	6.98442	7.29875	5.58324	5.50333	4.84303	5.44237	4.21707	3.37329	3.55213	3.63797	1.97778	2.29469	1.09516	7.52063	6.05237	4.93376	4.37633	4.46509	4.29545	4.28843	3.74219	3.62965
XLOC_005692	AT1G06083.1	X	313	2.16917	canonical_lncRNA	none	Ch1:9483441-9483754	-	1	1	O							1	AT1G27300								0	0.194273	0.105548	0	0.100971	0.109115	0.100343	0	0.251661	0.151001	0	0.492376	0.970895	2.16917	0	0	0	0	0.115632	0.224023	0.368778	0.40149	0.264652
XLOC_005726	AT1G27921.2	X	2856	3.16444	Ribo_lncRNA	translated_sORF	Ch1:9726607-9730185	-	7	4	O							1	AT1G27920								0.214889	0.404532	0.404859	0.488108	0.354105	0.442459	0.659815	0.464611	0.868784	0.777794	0.769956	0.876872	1.87537	1.79782	0.698698	0.667581	0.396175	0.378088	0.570266	0.294619	0.740956	0.894684	0.884627
XLOC_005804	AT1G29357.2	X	1687	1.49338	canonical_lncRNA	none	Ch1:10273931-10275765	-	2	4	O							1	AT1G29355								0.233869	0.270336	0.215413	0.201547	0.281006	0.465631	0.390961	0.323878	0.606999	0.952552	1.22449	0.753668	0.810614	0.779767	0.105143	0.218105	0.230554	0.330365	0.257448	0.602685	0.66141	0.769741	1.0557
XLOC_005827	AT1G29785.1	X	2142	10.2087	canonical_lncRNA	none	Ch1:10426779-10429143	-	2	3	O							2	AT1G29775,AT1G29780								10.2087	3.64429	1.35766	1.9795	2.05641	1.52051	0.96803	2.6731	3.64175	4.04652	2.51027	2.24309	2.08144	0.726617	4.70776	2.86381	5.69128	5.0102	2.85081	2.40134	3.03063	5.73819	3.54606
XLOC_005981	AT1G06573.1	X	1022	280.773	Ribo_lncRNA	translated_sORF	Ch1:11738297-11739319	-	1	1	O							2	AT1G32470,AT1G32460								160.637	249.15	231.126	189.334	163.987	115.425	117.669	86.1884	70.5614	54.9402	43.0984	19.0757	7.69389	2.65734	280.773	220.563	265.051	232.719	201.894	156.636	168.059	128.454	110.11
XLOC_006065	AT1G06753.1	X	416	1.05378	canonical_lncRNA	none	Ch1:12550564-12550980	-	1	1	O							1	AT1G34370								1.05378	0	0	0	0	0.0820986	0	0	0.473376	0	0.320366	0	0.730505	1.02006	0	0.321628	0	0	0.174004	0.337112	0	0.503471	0.497812
XLOC_006386	AT1G07513.1	X	368	1.28433	canonical_lncRNA	none	Ch1:18112453-18112821	-	1	1	O							1	AT1G48960								0.238247	0.330476	0.269319	0.0923937	0.25764	0.0928071	0.512074	0.212105	1.17727	1.28433	1.26754	0.732878	0.619341	0.230622	0	0.18179	0.480416	0.567927	0.491751	0.666895	0.940984	0.68297	0.675293
XLOC_006499	AT1G07693.1	X	280	9.66066	canonical_lncRNA	none	Ch1:18866518-18866798	-	1	1	O							2	AT1G50900,AT1G50910								2.66156	4.88632	2.94968	2.3072	2.37029	3.29333	5.27192	1.25445	4.21981	8.43989	4.87872	3.71524	4.61262	1.66707	9.66066	2.03085	4.04098	2.73687	4.91189	2.25383	3.29793	4.63769	4.8814
XLOC_006599	AT1G07823.1	X	790	14.0682	Ribo_lncRNA	translated_sORF	Ch1:19587618-19588924	-	4	1	O							1	AT1G52580								3.60687	4.54132	6.23093	7.23057	8.40102	8.86249	11.41	10.9672	8.92392	12.444	12.315	8.58355	6.87599	3.59887	6.39901	7.11327	7.92212	11.0231	13.4234	14.0682	12.2733	10.7638	12.4254
XLOC_006678	AT1G07933.1	X	733	23.1479	canonical_lncRNA	none	Ch1:20052416-20053149	-	1	1	O							1	AT1G53708								3.2893	3.73307	3.96618	4.91691	4.09599	6.19693	7.36977	6.38919	10.1014	11.3484	14.5909	15.7688	14.8732	11.3467	6.11016	5.15658	3.32844	6.08268	6.91269	8.27465	8.97594	10.3436	13.3916
XLOC_006751	AT1G08037.1	X	781	4.04135	canonical_lncRNA	none	Ch1:20588319-20589100	-	1	1	O							1	AT1G55190								4.04135	2.60826	1.77661	1.13191	0.849783	0.0874597	0.804282	0.299826	0.302573	0.544649	0.213304	0.0986643	0.145914	0.108667	1.36268	1.58467	1.76567	0.223002	0.509759	0.493798	0.197059	0.375444	0.159096
XLOC_006755	AT1G08043.2	X	626	65.4843	Ribo_lncRNA	translated_sORF	Ch1:20617324-20618241	-	2	2	O							2	AT1G55265,AT1G55270								13.0252	15.299	17.8904	19.0101	23.6271	36.1717	39.9363	35.7854	47.1235	48.3959	49.3385	50.5301	56.0692	34.639	20.0469	15.4423	18.583	25.9299	29.6596	36.1797	39.2748	44.097	50.1515
XLOC_006821	AT1G56165.1	X	1178	5.03448	canonical_lncRNA	none	Ch1:21022759-21024402	-	2	1	O							1	AT1G56160								0.669841	0.103239	0.112178	0.375222	0.563396	1.39163	2.05293	2.18659	2.775	4.33315	5.03448	4.12104	4.06305	1.58499	0.11293	0.28395	0.150079	0.59139	1.19824	1.39881	1.46979	2.52471	2.77761
XLOC_006850	AT1G56612.2	X	1669	3.29429	canonical_lncRNA	none	Ch1:21213625-21215407	-	2	3	O							1	AT1G56610								0.315188	0.601153	0.732384	0.896369	1.17402	1.73937	1.52426	2.08114	1.88783	2.29379	2.39555	2.2623	3.14086	2.64421	0.425108	1.10228	0.84742	0.813949	0.997526	1.34441	1.19877	1.43059	2.25826
XLOC_006986	AT1G60505.3	X	2889	6.04603	Ribo_lncRNA	translated_sORF	Ch1:22294362-22297374	-	2	7			O								gene_id "AT1G60500"; gene_name "DRP4C"; gene_source "araport11"; gene_biotype "protein_coding";	+	398	gene_id "AT1G60525"; gene_source "araport11"; gene_biotype "lncRNA";	-	2061	0.925608	1.43126	1.44084	1.84775	1.98003	2.32888	3.87019	3.53934	3.34001	5.64412	5.13207	3.6408	3.97087	2.05636	1.30469	1.51674	1.7869	2.3029	2.73106	2.70623	3.58255	3.37836	3.81349
XLOC_006987	AT1G60525.3	X	1896	2.44294	canonical_lncRNA	none	Ch1:22299435-22301441	-	2	3	O							1	AT1G60530								0.23121	0.914037	0.73182	0.96838	1.25015	1.00874	1.54054	1.37913	1.64104	2.44294	2.0736	1.44278	1.44252	0.671431	0.771811	0.493977	0.578121	0.789985	0.763562	1.01702	1.15671	1.39188	1.5073
XLOC_007143	AT1G08577.1	X	245	68.5534	Ribo_lncRNA	translated_sORF	Ch1:23271551-23271796	-	1	1	O							2	AT1G62840,AT1G62850								22.1871	47.7774	50.0266	42.6052	49.4052	50.184	54.7383	48.1071	45.3328	67.1333	49.2292	47.4922	65.1193	64.9506	50.1359	45.8733	40.4098	45.2116	55.6927	46.5077	46.328	43.9405	48.1801
XLOC_007211	AT1G08647.1	X	243	1.07744	canonical_lncRNA	none	Ch1:23742766-23743009	-	1	1	O							2	AT1G63980,AT1G63990								0	0.125118	0.135953	0	0.650285	0.281095	0	0.321212	0.162078	0.1945	0.411335	0	0	0.174627	0	0	0.145509	0	0.148942	0	0.158337	0.689528	0.170444
XLOC_007253	AT1G08727.1	X	477	159.192	canonical_lncRNA	none	Ch1:24051980-24052457	-	1	1	O							2	AT1G64740,AT1G64750								108.629	45.8925	47.3038	45.6197	45.65	58.9981	65.0531	76.9909	88.0174	84.9156	115.461	122.532	159.192	123.567	35.4194	39.2696	35.5069	38.192	45.2221	52.1852	58.5607	68.3218	76.15
XLOC_007381	AT1G08857.1	X	1134	1.87971	canonical_lncRNA	none	Ch1:24948393-24949628	-	2	2	O							1	AT1G66880								0	0.0268111	0	0	0.390171	0.511994	0.304655	0.481818	0.694619	1.20868	1.49843	0.985295	1.20591	0.299361	0.0391041	0.0294967	0.0935413	0.0614336	0.223413	0.340085	0.373222	0.627963	0.474809
XLOC_007382	AT1G08857.2	X	696	1.01672	canonical_lncRNA	none	Ch1:24953292-24953988	-	1	2	O							1	AT1G66880								0	0.0873672	0.427196	0.53737	0.0454078	0.245352	0.631754	0.224295	0.0565875	0.47535	0.430838	0.71964	0.436624	0.365814	0.573414	0.144178	0.101605	0.250236	0	0.201492	0.0552813	0.180555	0.476069
XLOC_007472	AT1G08973.1	X	251	163.304	Ribo_lncRNA	translated_sORF	Ch1:25596554-25596989	-	2	2	O							2	AT1G68290,AT1G68300								21.8314	20.3499	27.1136	27.4987	37.018	47.4877	45.0462	49.4449	76.8868	86.8065	106.326	104.84	127.882	107.523	20.1403	25.5867	27.0472	41.7717	50.3239	55.1735	51.812	54.7392	67.9849
XLOC_007551	AT1G69587.1	X	996	2.98018	canonical_lncRNA	none	Ch1:26175566-26179389	-	4	4	O							1	AT1G69588								0.663889	0.748223	0.531585	0.708017	1.09185	1.37388	1.35261	1.71772	2.21808	2.61705	2.98018	1.56812	1.38426	1.06437	0.503671	0.443247	0.502015	0.659401	1.31891	1.37716	1.69345	1.6256	1.82294
XLOC_007623	AT1G09193.1	X	973	209.693	Ribo_lncRNA	none	Ch1:26687058-26688031	-	1	1	O							2	AT1G70760,AT1G70770								67.1753	61.7137	50.4205	54.3036	59.5048	68.5518	75.6613	77.0117	97.8348	145.093	161.694	171.893	179.078	119.671	58.2898	49.3317	64.5758	72.7086	77.1842	80.0282	90.7918	107.111	117.486
XLOC_007728	AT1G72852.1	X	1104	1.71283	canonical_lncRNA	none	Ch1:27414295-27415941	-	3	3	O							1	AT1G72850								0.122909	0.0568295	0.154376	0.222436	0.413508	0.542618	0.645756	0.729482	0.515316	1.01594	0.747322	0.792173	0.958532	0.4759	0.124329	0.31261	0.165227	0.260432	0.473551	0.65532	0.575339	1.2919	1.58704
XLOC_007833	AT1G09487.1	X	966	127.065	Ribo_lncRNA	translated_sORF	Ch1:28016582-28017771	-	2	1	O							2	AT1G74560,AT1G74550								127.065	61.7203	32.4551	27.2078	28.823	34.0823	43.5994	39.3909	95.8937	103.774	92.0904	81.0453	62.8779	17.8787	56.876	27.7705	21.0102	22.2122	27.6504	23.5908	31.5454	43.6233	51.9225
XLOC_007851	AT1G09517.1	X	617	548.865	Ribo_lncRNA	translated_sORF	Ch1:28134653-28135270	-	1	1	O							1	AT1G74900								247.394	220.809	246.087	283.58	340.881	423.619	426.364	463.52	504.025	463.825	514.136	429.245	321.252	136.725	258.015	251.927	258.341	318.802	358.702	417.818	447.803	507.282	545.885
XLOC_007866	AT1G09537.1	X	442	1.25387	canonical_lncRNA	none	Ch1:28213926-28214368	-	1	1	O							1	AT1G75170								0	0	0.0747431	0	0	0.0772693	0.071057	0	0	0	0.150761	0.435842	0.171884	0	0	0	0.0799968	0	0.0818843	0	0	0.189542	0.0937058
XLOC_007872	AT1G75295.1	X	1578	1.65516	canonical_lncRNA	none	Ch1:28254820-28257236	-	4	4	O							2	AT1G75290,AT1G75300								0.0473151	0.541459	0.303087	0.40368	0.289943	0.810973	0.728823	0.821405	0.765168	0.943737	1.2047	1.14359	1.29149	1.03052	0.50255	0.487389	0.305309	0.48875	0.527365	0.624375	1.0382	1.10769	1.31876
XLOC_007880	AT1G09553.1	X	389	1244.34	Ribo_lncRNA	translated_sORF	Ch1:28314311-28314700	-	1	1	O							2	AT1G75440,AT1G75450								3.0427	4.29873	5.18053	5.9436	11.2929	19.5787	24.6252	20.4668	81.301	46.0484	51.0478	139.455	728.477	1244.34	4.78779	4.9873	2.63599	7.25311	9.49016	13.9698	19.7819	30.5821	27.5765
XLOC_008043	AT1G09783.1	X	1499	25.9147	Ribo_lncRNA	translated_sORF	Ch1:29400094-29401675	-	2	1	O							1	AT1G78130								8.77333	17.6054	18.5128	17.0572	18.5954	21.3485	18.9617	21.8438	18.4182	16.4902	16.3145	11.2064	10.1618	9.85135	14.4066	14.8614	18.5874	20.2398	22.3097	25.9147	22.6902	22.1879	21.8833
XLOC_008250	AT2G03975.1	X	1128	8.97909	Ribo_lncRNA	none	Ch2:175202-176330	+	1	1	O							2	AT2G01400,AT2G01410								1.91123	1.62757	1.8232	1.76384	1.97088	3.09111	2.65193	4.71687	5.58605	5.92097	6.17819	5.23068	7.73561	4.70713	2.42277	1.51371	1.65865	1.98001	2.85628	4.29538	3.97074	3.53697	5.46297
XLOC_008275	AT2G04145.1	X	279	1.1406	canonical_lncRNA	none	Ch2:390175-390454	+	1	1	O							1	AT2G01870								0	0.108974	0.473641	0.243734	0.453101	0.734474	0.337712	0.139883	0.282329	0.169403	0.11942	0.276189	0.272303	0.304189	0.794696	0.23978	1.1406	0.249698	0.518894	0.251323	0	0.150139	0.742257
XLOC_008372	AT2G04525.1	X	640	3.4311	canonical_lncRNA	none	Ch2:1043766-1044608	+	2	1	O							1	AT2G03460								0.539968	0.235796	0.346642	0.698011	0.605548	1.10623	1.11759	1.65581	1.86863	2.39336	2.62958	3.26929	2.77272	1.74229	0.364139	0.503571	0.354876	0.492618	1.20533	1.05563	1.31646	1.52879	1.47381
XLOC_008431	AT2G04755.1	X	1788	12.1711	Ribo_lncRNA	translated_sORF	Ch2:1480219-1482007	+	1	1	O							2	AT2G04270,AT2G04280								7.01869	8.13124	7.8011	8.52557	9.56407	8.90993	10.956	8.56413	10.2161	11.0338	8.08615	7.59311	6.19513	2.7075	10.6828	9.02553	7.48498	8.87957	9.10757	10.6412	12.0911	11.9397	11.5215
XLOC_008573	AT2G05245.1	X	430	3.51423	canonical_lncRNA	none	Ch2:3340632-3341062	+	1	1	O							2	AT2G07636,AT2G07692								1.06272	0.460663	0.200221	0.721231	0.287308	0.413976	0.380693	0.473058	0.835437	2.14834	0.908676	1.05078	2.64753	1.02871	0	0.405446	0.535736	0.422216	0.329026	0.531206	0.582967	0.380807	1.25509
XLOC_008692	AT2G13665.1	X	940	5.59009	canonical_lncRNA	none	Ch2:5692090-5693030	+	1	3	O							1	AT2G13660								0.38025	0.791176	0.695935	0.674119	1.01822	2.36997	3.30807	2.8533	3.02585	3.51401	3.88092	4.34459	4.61295	3.20756	1.59353	0.704632	1.40208	1.68337	1.6594	1.52055	2.3362	3.42585	3.13073
XLOC_008709	AT2G14115.1	X	843	10.1301	canonical_lncRNA	none	Ch2:5953196-5954039	+	1	1	O							1	AT2G14120								1.11533	2.15248	1.86378	1.69252	1.67808	1.43564	3.64796	1.59736	3.83393	4.39173	4.23848	3.66531	7.14343	7.51052	2.10928	1.29505	1.83833	2.62017	1.92174	2.0167	2.72395	2.78023	3.11551
XLOC_009051	AT2G07305.1	X	966	67.5137	Ribo_lncRNA	none	Ch2:8835103-8836069	+	1	1	O							3	AT2G20495,AT2G20500,AT2G20510								18.335	34.1031	16.5182	16.8712	17.8447	24.7382	26.0333	31.6077	52.5631	67.0313	62.3289	63.506	42.6082	20.0878	26.3872	18.9504	16.671	17.5489	18.9221	21.1957	26.4064	30.5804	45.67
XLOC_009092	AT2G21187.1	X	1205	13.8044	sRNA_precursor	none	Ch2:9076289-9077494	+	1	3	O							1	AT2G21185								0.109139	0.252313	0.493491	0.56433	0.367181	0.566855	0.677666	1.23074	1.24201	1.33357	3.42858	3.70896	8.00706	13.8044	0.1472	0.360864	0.0880297	0.433604	0.210249	0.669188	0.319301	0.730013	1.06552
XLOC_009421	AT2G26355.1	X	827	67.872	canonical_lncRNA	none	Ch2:11220708-11221535	+	1	1	O							1	AT2G26360								0.318046	0.477931	1.03863	1.809	2.36933	6.02943	9.1905	14.299	22.3356	37.4907	43.0678	43.7929	65.4999	42.537	0.428963	0.687592	0.81235	1.01087	2.58208	5.89273	4.69898	11.1433	15.8761
XLOC_009437	AT2G26692.1	X	680	121.625	canonical_lncRNA	none	Ch2:11350517-11351293	+	2	1	O							1	AT2G26690								0.580201	0.804806	0.728746	1.15003	1.48724	1.0045	1.8013	0.860896	1.62173	1.66812	2.74384	7.42239	47.2035	121.625	0.326059	0.639472	0.571977	0.973271	0.479023	0.928049	0.339492	0.985619	1.21818
XLOC_009583	AT2G08340.1	X	635	1.60382	canonical_lncRNA	none	Ch2:12618261-12618896	+	1	1	O							1	AT2G29420								0	0.04788	0.104052	0.0535447	0	0.0537843	0.197841	0.0614603	0.124047	0.521014	0.314817	0.970795	1.1366	1.60382	0.0698331	0	0.167049	0.0548549	0	0.110424	0	0.0659666	0.195675
XLOC_009707	AT2G08440.1	X	293	1.08079	canonical_lncRNA	none	Ch2:13439460-13439753	+	1	1	O							1	AT2G31570								0	0.207534	0	0	0	0	0.107192	0	0.134419	0	0	0.131496	0	0.144827	0	0	0	0	0	0	0	0	0
XLOC_009866	AT2G08650.1	X	936	1.40541	canonical_lncRNA	none	Ch2:14393410-14394346	+	1	1	O				O		O	1	AT2G34080	AT2G34110.1-1							0	0	0	0	0.0337648	0	0.436211	0.792221	0.673246	1.11089	0.996695	0.57628	1.33926	1.40541	0	0	0.0755526	0.0372146	0.116003	0	0	0.179012	0.22125
XLOC_009889	AT2G08660.1	X	859	6.17065	Ribo_lncRNA	none	Ch2:14514311-14515918	+	2	1	O							2	AT2G34380,AT2G34390								1.69631	1.2101	0.840065	1.52243	1.53739	2.37882	2.06604	2.63202	2.765	3.18747	3.64676	3.74848	5.90057	2.46303	2.08361	1.22037	1.25094	1.92553	1.9607	2.4032	2.91387	2.82501	4.64779
XLOC_009890	AT2G08665.1	X	1046	4.27066	Ribo_lncRNA	none	Ch2:14522522-14523568	+	1	1	O							2	AT2G34410,AT2G34420								1.47009	2.1808	1.64644	2.02707	1.86944	2.54517	2.72089	2.21767	3.92565	4.27066	3.7865	3.53521	3.85701	3.22162	3.57313	1.93187	2.22329	2.69318	2.34318	2.25348	2.97484	3.25824	3.95467
XLOC_010012	AT2G08795.1	X	226	1.11209	canonical_lncRNA	none	Ch2:15271877-15272103	+	1	1	O							1	AT2G36400								0	0.13453	0	0.150446	0	0.302239	0	0.172687	0.871347	0.41826	0.147425	0.681919	0.336162	0	0.78485	0	0	0	0	0.310262	0.340494	1.11209	0.366531
XLOC_010062	AT2G08865.1	X	851	1.14688	canonical_lncRNA	none	Ch2:15671397-15672248	+	1	1	O							1	AT2G37340								0.309077	0.214363	0.194104	0.359586	0.371373	0.240797	0.147625	0.137582	0.694211	0.0555386	0.352365	0.769663	1.07129	1.14688	0.468973	0.157224	0.166198	0.122795	0.382768	0.329585	0.3617	0.541454	0.194679
XLOC_010371	AT2G42247.1	X	2144	12.1212	canonical_lncRNA	none	Ch2:17599330-17601851	+	3	4	O							2	AT2G42240,AT2G42250								3.28674	5.44722	3.60281	4.50255	4.46208	5.78639	7.49247	7.25824	9.28057	9.66437	8.62962	9.82906	10.8374	6.3631	4.01557	5.27633	4.16591	5.83374	6.48441	7.57861	7.90496	8.23909	10.6469
XLOC_010438	AT2G09455.1	X	380	1.1194	canonical_lncRNA	none	Ch2:18008822-18009202	+	1	1	O							1	AT2G43350								0	0.0800099	0.0869381	0	0.332672	0.0898764	0.0826505	0.410814	0.414578	1.1194	0	0	0	0.335009	0.116695	0	0	0.0916654	0	0.276787	0.101252	0.220467	0.108995
XLOC_010727	AT2G47895.1	X	717	85.5342	canonical_lncRNA	none	Ch2:19609961-19610962	+	3	1	O							2	AT2G47890,AT2G47900								8.53897	6.90236	9.47136	15.2748	19.3568	25.931	27.8744	42.9621	32.4156	55.2055	59.5978	73.5951	85.5342	49.3904	8.60724	9.47501	8.12423	12.0649	15.1672	32.7031	23.4074	18.962	24.6576
XLOC_010840	AT2G04285.1	X	689	38.8867	Ribo_lncRNA	translated_sORF	Ch2:763851-764640	-	2	1	O							2	AT2G02720,AT2G02730								3.18123	4.54512	4.36331	4.24394	5.55016	10.4591	8.38741	7.59021	10.9752	14.3368	14.2654	14.3713	19.2412	26.8526	6.436	4.46638	7.54385	5.00501	7.4592	9.51546	9.32577	9.48426	13.1047
XLOC_011096	AT2G09795.1	X	1731	4.29244	canonical_lncRNA	none	Ch2:3669906-3672228	-	2	3				O							gene_id "AT2G09388"; gene_source "araport11"; gene_biotype "protein_coding";	+	17671	gene_id "AT2G09838"; gene_source "araport11"; gene_biotype "protein_coding";	-	31689	0.709097	0.843085	0.820663	0.707124	0.89462	1.243	1.27008	1.69096	1.79746	2.81232	2.46373	3.13836	2.76503	2.91721	0.819763	0.483092	0.817068	0.945779	1.33815	1.17473	1.64483	1.71814	2.32094
XLOC_011391	AT2G07015.1	X	504	5.96902	canonical_lncRNA	none	Ch2:7821596-7822100	-	1	1	O							2	AT2G17972,AT2G17975								1.13073	2.47332	3.27743	3.17072	3.63695	5.48888	5.4838	2.8651	4.14167	5.25149	4.23087	4.20449	3.31626	2.35747	2.81549	3.31838	2.17483	2.48806	2.94426	2.9912	3.28266	4.40498	4.02675
XLOC_011553	AT2G07345.1	X	212	1.04585	canonical_lncRNA	none	Ch2:8988633-8988845	-	1	1	O							1	AT2G20890								0	0.143414	0.467497	0.160382	0.596299	0.161099	0.296294	0.184091	0	0	0	0	0	0	1.04585	0.473339	0.166786	0	0.170721	0.165376	0	0	0.586103
XLOC_011752	AT2G08000.1	X	1227	32.6304	canonical_lncRNA	none	Ch2:10344296-10345523	-	1	1	O							2	AT2G24310,AT2G24320								15.2198	13.3806	10.4737	11.1674	12.5437	12.275	15.1277	14.6949	17.7826	25.1532	26.258	28.4489	32.6304	16.6694	13.5887	13.2489	7.03138	8.80047	8.70163	10.4007	11.5396	12.7339	16.979
XLOC_011785	AT2G24755.1	X	4945	32.6774	Ribo_lncRNA	none	Ch2:10541727-10546672	-	1	4				O							gene_id "AT2G24740"; gene_name "SUVH8"; gene_source "araport11"; gene_biotype "protein_coding";	-	9770	gene_id "AT2G24762"; gene_name "GDU4"; gene_source "araport11"; gene_biotype "protein_coding";	+	12501	12.4551	11.1373	7.99513	10.3676	12.2984	14.6593	16.2055	18.0781	15.9858	20.6942	20.8259	18.8244	23.5896	24.7803	10.1017	10.7085	9.56171	12.742	13.5333	17.0762	18.6035	18.8935	21.7702
XLOC_012077	AT2G08345.1	X	593	32.8124	canonical_lncRNA	none	Ch2:12640366-12640959	-	1	1	O							2	AT2G29525,AT2G29530								4.50941	13.8945	8.85801	8.14187	7.99422	9.56054	9.90413	9.80618	18.7294	32.12	32.8124	25.3391	24.406	13.0953	18.0966	8.29182	9.54026	10.9844	7.93435	10.0508	10.8355	11.3022	13.5499
XLOC_012212	AT2G31751.2	X	4691	1.30626	canonical_lncRNA	none	Ch2:13497140-13502275	-	4	5	O							1	AT2G31750								0.156457	0.122076	0.257925	0.265454	0.197392	0.205695	0.217181	0.208935	0.333845	0.253027	0.252691	0.326585	0.321989	1.30626	0.237398	0.193996	0.291829	0.1554	0.290641	0.242438	0.223148	0.233598	0.212495
XLOC_012312	AT2G08575.1	X	732	7.0068	canonical_lncRNA	none	Ch2:14151929-14152661	-	1	1	O							1	AT2G33390								7.0068	1.4122	1.76014	0.603841	0.949842	0.793171	0.42906	0.319896	0.968481	0.322837	0.546198	0.789517	0.363257	0.463764	3.02896	1.82783	1.06269	0.57103	0.791101	0.526852	0.578188	0.286126	0.396073
XLOC_012392	AT2G08680.1	X	216	2.9423	canonical_lncRNA	none	Ch2:14667355-14667571	-	1	1	O							1	AT2G34770								0	1.26682	1.83536	0.314823	1.90208	0.790579	0.872422	0.361364	0.182337	0.437624	0.308501	0	0.351725	0.589367	2.25826	2.9423	0.982183	0.322526	0.670238	0.324626	0.890644	1.35751	0.3835
XLOC_012477	AT2G08780.1	X	843	13.2559	Ribo_lncRNA	translated_sORF	Ch2:15192766-15193609	-	1	1	O							1	AT2G36220								8.26826	10.4231	9.09189	7.54231	7.76037	7.45452	7.30227	6.62029	7.89567	9.41904	8.37893	5.48447	4.55114	0.654386	13.2559	9.12615	7.63377	6.32197	7.94268	5.32341	6.89187	5.26716	6.33798
XLOC_012618	AT2G08965.1	X	271	1.41581	canonical_lncRNA	none	Ch2:16108698-16108969	-	1	1	O							1	AT2G38470								0	0.224382	0	0.376394	0.116619	0.504104	0.231787	0.288024	0.581327	0.174404	0.860615	0.568685	0.280341	0.469754	0.981787	0.617146	0.521898	0.128534	0.133553	0	0.283954	0.463714	0.458501
XLOC_012712	AT2G09090.1	X	1082	104.55	Ribo_lncRNA	translated_sORF	Ch2:16671195-16672443	-	2	1	O							1	AT2G39930								21.7566	25.1491	31.7846	34.9122	40.3664	51.1664	52.2196	67.5223	65.1562	75.8748	86.8365	85.7097	104.55	63.6516	26.8441	26.5863	27.2869	37.2473	44.6892	53.1727	58.5671	65.6981	68.6344
XLOC_012789	AT2G09225.1	X	608	1.08995	canonical_lncRNA	none	Ch2:17140408-17141016	-	1	1	O							1	AT2G41110								0.288404	0.250031	0.271681	0.335535	0.41584	0.337036	0.258283	0.192569	0.323889	0.310943	0.328797	0.506953	0.874684	0.488554	0.437606	0.605169	0.174467	0.916654	0.297639	0.518975	0.885956	0.34448	1.08995
XLOC_012794	AT2G41178.1	X	886	1.28027	canonical_lncRNA	none	Ch2:17164869-17165839	-	2	2	O							1	AT2G41180								0	0.0686315	0.149149	0	0.0713405	0.115642	0.141793	0.132147	0.400072	1.28027	1.16576	0.52183	0.55736	0.0957888	0.0500497	0.11326	0	0	0.122549	0.0395707	0.0434264	0.0472786	0.0934943
XLOC_012990	AT2G44255.1	X	1979	6.04062	canonical_lncRNA	none	Ch2:18295758-18297860	-	2	2	O							1	AT2G44260								1.50629	1.53632	1.50242	1.54628	1.11787	1.53594	1.96791	2.52425	3.22403	3.77343	3.63654	3.81585	4.06927	1.8226	2.50962	1.35217	1.08988	1.53131	2.10317	1.98417	2.39137	2.58233	3.6416
XLOC_013042	AT2G45315.1	X	1983	4.49705	canonical_lncRNA	none	Ch2:18682089-18684072	-	1	3	O							1	AT2G45310								0.641092	0.291312	0.333197	0.480093	0.525934	1.2745	1.34625	0.708514	1.2314	2.02591	1.73059	2.40924	2.37534	3.06007	0.670863	0.421701	0.445772	1.03638	1.33236	1.27297	0.931336	1.4998	2.44372
XLOC_013057	AT2G09640.1	X	839	202.213	Ribo_lncRNA	translated_sORF	Ch2:18756673-18757928	-	2	1	O							2	AT2G45530,AT2G45540								143.634	159.085	97.8887	98.3959	99.3317	110.723	130.795	103.732	135.57	162.464	164.248	144.286	110.608	104.543	113.635	98.1951	90.8198	104.623	112.116	112.074	127.764	148.134	161.871
XLOC_013150	AT2G09805.1	X	516	1.07406	canonical_lncRNA	none	Ch2:19366758-19367274	-	1	1	O							1	AT2G47170								0.169912	0	0.192072	0.263573	0.122495	0.198564	0.5478	0.0756343	0.228982	0.64117	0.83941	0.29867	0.736168	0.657898	0.257814	0.129649	0.205573	0.405033	0.631271	0.475615	0.596524	0	0.481604
XLOC_013226	AT3G01142.1	X	1578	1.13816	canonical_lncRNA	none	Ch3:46718-48296	+	1	1	O							1	AT3G01140								0.305584	0.597286	0.418713	0.40939	0.660917	0.606011	0.457773	0.544107	1.04827	1.13816	0.738995	0.463904	0.674027	0.0806738	0.59013	0.0847891	0.40333	0.375259	0.848629	0.910928	0.780244	0.610547	0.656178
XLOC_013231	AT3G01202.1	X	1245	1.83066	canonical_lncRNA	none	Ch3:69854-71415	+	3	1	O							1	AT3G01200								0.246475	0.463993	0.291888	0.464269	0.33	0.493779	0.403627	0.344819	0.474517	0.835176	0.722561	0.80461	1.83066	0.988432	0.213706	0.322403	0.227204	0.139891	0.348847	0.366084	0.123617	0.605622	0.532279
XLOC_013247	AT3G01035.1	X	344	29.3587	canonical_lncRNA	none	Ch3:182977-183321	+	1	1	O							2	AT3G01470,AT3G01475								0	1.14898	0.76829	1.9768	1.46995	3.77272	2.739	3.51699	4.92311	8.5184	8.42638	9.96811	22.5267	29.3587	1.67579	1.94473	0.92508	0.810066	1.7886	1.93643	1.23033	4.87079	3.25083
XLOC_013613	AT3G02025.1	X	219	12.4036	canonical_lncRNA	none	Ch3:2424354-2424597	+	2	1	O							2	AT3G07590,AT3G07600								6.74422	1.61114	1.18592	0.929939	0.972425	2.8023	3.65075	4.33637	8.01163	9.77585	10.1948	9.22048	9.74007	3.11911	4.1691	1.77253	1.8737	2.67945	3.46462	2.69689	1.97312	6.65925	4.6728
XLOC_013809	AT3G02465.1	X	474	53.3796	Ribo_lncRNA	translated_sORF	Ch3:3646151-3646625	+	1	1	O							1	AT3G11570								16.2233	24.5884	26.5766	26.5716	30.567	39.7107	46.5132	36.1591	45.4451	49.853	44.3258	39.3627	37.0516	23.2638	26.7257	24.4176	22.5632	29.3359	31.0038	39.2925	42.1239	43.1944	48.9868
XLOC_014043	AT3G03105.1	X	277	6.64086	canonical_lncRNA	none	Ch3:5181021-5181298	+	1	1	O							1	AT3G15353								0	0.878087	0.834857	1.59571	2.16777	3.45229	2.49444	1.9725	1.99057	4.43627	3.84902	2.64274	4.3883	4.44259	0.640347	0.724534	2.04237	1.509	2.22122	2.27824	2.77804	4.38547	4.78475
XLOC_014110	AT3G03275.1	X	281	2.34007	canonical_lncRNA	none	Ch3:5507834-5508115	+	1	1	O							1	AT3G16250								2.34007	0.432794	0.352702	0.241999	0.224938	0.121541	0.223539	0.138887	0	0	0	0	0	0	0.946848	0.35711	0.880819	0	0.644001	0	0.410774	0.298141	0.147395
XLOC_014493	AT3G04255.1	X	252	172.056	Ribo_lncRNA	translated_sORF	Ch3:7838999-7839251	+	1	1	O							2	AT3G22200,AT3G22210								14.5811	25.4372	26.5215	30.4382	32.1303	37.9519	42.6638	50.5614	56.76	74.1586	73.1888	81.3217	116.51	164.128	31.9534	26.781	24.9847	28.862	27.519	40.1085	37.2146	36.8469	46.8261
XLOC_014634	AT3G04695.1	X	252	1.23178	canonical_lncRNA	none	Ch3:8921112-8921364	+	1	1	O							1	AT3G24503								0	0	0	0	0.125412	0.135528	0.124632	0	0	0	0	0.152891	0	0.168391	1.23178	0.265471	0.280624	0	0.287245	0.278251	0.152682	0	0
XLOC_015038	AT3G06325.1	X	307	1848.52	Ribo_lncRNA	translated_sORF	Ch3:14196558-14196865	+	1	1				O							gene_id "AT3G41761"; gene_source "araport11"; gene_biotype "ncRNA";	+	480	gene_id "AT3G41768"; gene_source "araport11"; gene_biotype "rRNA";	+	812	1848.52	38.0983	25.2609	10.4288	11.1996	11.4582	13.5173	21.0521	22.2605	20.6247	29.4609	46.9974	198.884	122.733	8.28316	10.6518	14.6769	14.056	16.9887	17.384	14.4668	20.9967	18.0704
XLOC_015275	AT3G46668.1	X	2322	5.83631	sRNA_precursor	none	Ch3:17191668-17194444	+	4	1	O							2	AT3G46666,AT3G46670								0.189567	0.591641	0.428581	0.294062	1.02499	1.62458	1.25629	1.60328	1.91602	4.24093	3.06166	2.41584	3.69596	4.17463	0.0479395	0.397776	0.191128	0.903771	1.1347	2.04672	2.16296	2.08312	2.86568
XLOC_015622	AT3G52535.1	X	1401	34.6024	canonical_lncRNA	none	Ch3:19487129-19488530	+	1	3	O							2	AT3G52526,AT3G52540								1.57264	6.40797	13.185	4.87905	8.92844	13.3243	10.9855	11.0256	21.7235	24.1616	23.0089	19.0051	21.2927	23.025	6.76097	8.54982	10.1478	9.05966	16.0677	21.3817	20.3594	25.5465	27.8596
XLOC_015998	AT3G59068.1	X	849	151.338	canonical_lncRNA	none	Ch3:21832192-21833041	+	1	1	O							1	AT3G59070								10.2236	5.04939	4.16361	2.96356	6.77491	7.6432	7.5836	19.1689	24.2618	36.2408	37.8704	58.1784	54.8094	141.948	3.44724	4.49143	5.20592	5.49776	7.63077	9.4979	9.74358	14.3577	13.2206
XLOC_016135	AT3G09575.1	X	951	35.271	Ribo_lncRNA	none	Ch3:22664587-22665624	+	2	1	O							1	AT3G61230								12.5604	12.6866	19.7846	21.1854	22.9823	25.029	29.8609	18.7104	27.8142	33.4162	24.3903	22.918	31.4559	17.056	16.1414	16.0362	20.5759	23.1938	29.9416	29.5984	28.1659	22.8208	25.5394
XLOC_016193	AT3G09745.1	X	1060	7.52503	canonical_lncRNA	none	Ch3:22988627-22990291	+	3	4	O							2	AT3G62080,AT3G62090								3.12179	1.70643	2.37256	1.92884	2.61299	3.11232	4.4353	4.19243	4.77753	5.5906	6.4344	4.60388	6.94619	3.32919	2.43531	2.30128	2.04854	2.94303	2.86135	4.08359	4.62081	4.62622	5.22411
XLOC_016579	AT3G05932.1	X	2334	4.1566	canonical_lncRNA	none	Ch3:1770239-1773461	-	3	2	O							2	AT3G05930,AT3G05935								1.03649	0.909153	2.04468	0.922138	1.91205	1.92378	3.49454	2.00836	2.87581	2.03778	2.38648	2.27741	2.16611	1.32792	1.20265	1.3724	1.7458	1.5745	2.86925	3.14513	3.3178	2.94212	3.4275
XLOC_016958	AT3G02505.1	X	207	1081.07	Ribo_lncRNA	translated_sORF	Ch3:3960120-3960327	-	1	1	O							1	AT3G12480								270.648	158.922	206.837	236.199	252.678	298.798	277.354	443.44	408.88	502.316	626.445	725.153	931.489	835.364	163.023	171.771	221.888	278.663	327.309	381.083	366.728	412.21	523.227
XLOC_016960	AT3G02535.1	X	722	16.9359	Ribo_lncRNA	none	Ch3:3967100-3967822	-	1	1	O							1	AT3G12520								4.91805	5.05326	5.49083	5.55693	10.8556	11.542	12.6151	9.78385	11.6191	13.4851	16.9359	12.6471	16.6256	11.3433	6.38751	5.3278	4.5545	8.00866	9.77508	8.74063	10.4982	10.9654	10.67
XLOC_017133	AT3G03025.1	X	481	1.09366	canonical_lncRNA	none	Ch3:5116694-5117175	-	1	1	O							1	AT3G15190								1.09366	0.252838	0.0686829	0.0706879	0.131409	0.284017	0.45707	0.243413	0.245644	0.294782	0.138537	0.0801007	0.315894	0.0882212	0.553148	0	0.294042	0.0724175	0.15049	0.072889	0.159983	0.261261	0.086108
XLOC_017193	AT3G03265.1	X	444	3.69534	canonical_lncRNA	none	Ch3:5505992-5506436	-	1	1	O							1	AT3G16240								1.08606	2.53365	2.3066	1.76131	1.35242	0.769212	0.91958	0.0878993	0.354819	0	0	0	0	0	3.69534	1.73273	1.83164	1.8044	1.54879	0.868594	0.953229	0.849098	0.559702
XLOC_017367	AT3G03815.2	X	293	1.03717	canonical_lncRNA	none	Ch3:6689435-6689728	-	1	2	O							1	AT3G19290								0	0	0	0	0.431452	0.116563	0	0.799194	0.537678	0.483926	0.795996	0.657482	1.03717	0.724137	0.151345	0	0	0.594417	0.370575	0.358972	0	0.428896	0.989508
XLOC_017489	AT3G04135.1	X	228	120.246	Ribo_lncRNA	translated_sORF	Ch3:7582475-7582703	-	1	1	O							1	AT3G21520								55.3736	56.9404	22.1692	12.0793	19.6831	21.1209	26.8614	25.5047	57.1772	77.5285	78.3268	75.874	81.8037	65.885	56.597	28.4613	22.6419	23.833	26.5097	28.755	26.3255	33.6213	43.5979
XLOC_017880	AT3G05285.1	X	464	1.50708	canonical_lncRNA	none	Ch3:10284622-10285086	-	1	1	O							1	AT3G27750								0.283431	1.50708	1.42399	0.439667	0.885452	0.809662	1.08301	0.756995	1.3581	0.916747	0.57445	0.498212	0.818669	0.365814	1.33797	0.792979	0.609631	0.375354	0.312007	0.604476	0.41461	0.541666	0.535577
XLOC_017896	AT3G27990.2	X	5062	4.13039	Ribo_lncRNA	translated_sORF	Ch3:10392571-10398221	-	7	4	O							1	AT3G27980								0.095261	0.888929	0.606952	0.980666	1.3111	1.653	1.87376	1.91204	2.17076	3.45465	3.23835	2.26056	2.91163	2.28016	0.9899	1.26872	0.565794	1.21798	0.936639	1.32287	1.79381	2.12671	2.20099
XLOC_018008	AT3G29644.3	X	1052	5.79583	canonical_lncRNA	none	Ch3:11498879-11501419	-	4	5				O							gene_id "AT3G05925"; gene_source "araport11"; gene_biotype "lncRNA";	-	11350	gene_id "AT3G29670"; gene_name "PMAT2"; gene_source "araport11"; gene_biotype "protein_coding";	+	26337	0.416705	2.36988	1.97842	1.55137	2.55354	2.36993	4.29909	4.155	5.27877	4.08837	5.79583	3.62577	5.77738	4.23537	0.80089	1.43082	1.51249	0.562888	1.65139	1.83297	2.04814	2.86692	1.22049
XLOC_018243	AT3G07105.1	X	293	1.35852	canonical_lncRNA	none	Ch3:16620244-16620537	-	1	1	O							1	AT3G45290								0	0	0.112752	0	0	0.116563	0	0	0.806517	0.483926	0.227427	0.262993	0.907521	0.434482	0.151345	0.114161	0.120678	0.118883	0.123525	0.358972	0	0	0.848149
XLOC_018668	AT3G52072.2	X	2514	89.59	Ribo_lncRNA	translated_sORF	Ch3:19312062-19314685	-	2	7	O							3	AT3G52060,AT3G52070,AT3G52075								9.75923	11.0127	13.2384	23.506	40.1798	53.6133	47.999	77.1857	84.1017	75.5873	89.59	89.0187	83.9035	83.2603	17.3961	18.3146	8.80774	17.4164	18.0747	34.1525	29.5398	37.0245	54.9
XLOC_018956	AT3G08795.1	X	258	2.06251	canonical_lncRNA	none	Ch3:21077044-21077302	-	1	1	O							1	AT3G56940								1.01947	0.707064	0.640242	0.658932	1.10246	1.19138	0.608667	0.453806	0.305309	0.366383	0.38742	0.149335	0.147234	0	2.06251	1.29649	0.685244	0.945077	1.26254	1.49479	0.745655	1.46124	1.28428
XLOC_019022	AT3G57965.1	X	2092	3.22704	canonical_lncRNA	none	Ch3:21464619-21466799	-	2	1	O							1	AT3G57970								3.22704	1.68587	0.884341	1.10519	0.997061	1.14279	2.312	1.54841	1.60025	2.28184	1.6245	1.03135	1.67052	1.21705	1.80174	1.23117	1.33524	1.23214	1.50515	1.77644	1.87597	2.54296	1.72245
XLOC_019074	AT3G09145.1	X	344	1.98765	canonical_lncRNA	none	Ch3:21715541-21715885	-	1	1	O							1	AT3G58710								0.382303	0	0	0.395359	0.0918716	0.198564	0.0913	0.113451	0.114491	1.37394	0.677985	1.23201	1.98765	1.97369	0	0	0	0.101258	0.105212	0.101918	0.67109	0.365309	0.361203
XLOC_019150	AT3G09275.1	X	1388	99.299	Ribo_lncRNA	translated_sORF	Ch3:22142893-22144281	-	1	1	O							2	AT3G59940,AT3G59950								11.7173	11.6314	13.2098	15.0897	19.3312	23.8924	26.0671	30.3671	31.9222	35.3113	37.3989	36.6131	72.7431	99.299	10.9902	13.3026	13.6289	19.0727	19.4263	25.8148	26.4452	30.6018	36.2556
XLOC_019200	AT3G09495.1	X	270	1.08601	canonical_lncRNA	none	Ch3:22502288-22502558	-	1	1	O							1	AT3G60910								0	0	0.244715	0.503717	0	0.632463	0.581615	0.433637	0.29174	0.350099	0.1234	0	0.14069	0.157165	0.985423	0.371659	0.261916	0	0.268095	0.259701	0.712515	1.08601	1.0738
XLOC_019308	AT3G09795.1	X	386	1.8648	canonical_lncRNA	none	Ch3:23147450-23147836	-	1	1	O							1	AT3G62580								0	0.0787662	0	0.17617	0.16375	0.0884793	0.569561	0	0.204067	0.122444	0.172633	0.399258	0.88569	1.09934	0	0.0866563	0.0916026	0.0902405	0.0937639	0.090828	0.498391	0.542601	0.643803
XLOC_019365	AT3G63445.1	X	2415	4.46393	canonical_lncRNA	none	Ch3:23422590-23425169	-	2	6	O							1	AT3G63440								0.354732	0.738081	0.759782	1.0571	1.21139	0.974554	1.41787	1.27986	1.84512	1.89215	1.7028	1.85422	2.91206	4.46393	0.32106	0.982965	0.406594	0.593404	0.909446	1.28413	1.37648	1.56994	1.48173
XLOC_019509	AT4G03895.1	X	798	3.4285	canonical_lncRNA	none	Ch4:681862-682660	+	1	1	O							2	AT4G01570,AT4G01575								3.19722	2.52543	1.9945	2.6038	3.31661	2.50474	3.28325	2.22968	2.50544	3.15983	3.01051	2.99735	2.15481	1.10041	2.82091	2.79196	2.1347	2.46991	2.09707	2.71329	2.80618	3.4285	3.28927
XLOC_019512	AT4G01593.2	X	1193	3.25757	canonical_lncRNA	none	Ch4:690643-692176	+	4	3	O							1	AT4G01595								1.31348	1.33799	0.556794	0.955081	0.503057	1.37507	1.52919	0.986645	1.43821	2.25696	1.21667	1.40694	1.316	2.02636	0.871933	1.1275	0.761468	1.27199	0.542215	1.51006	1.26091	1.17665	1.39611
XLOC_019588	AT4G04225.1	X	424	1.25426	canonical_lncRNA	none	Ch4:1149555-1149979	+	1	1	O							1	AT4G02620								0	0.071707	0	0.160382	0.149075	0.241649	0.296294	0.184091	0.278667	0.334411	0.0785804	0.81782	1.25426	0.300244	0.41834	0	0	0	0	0.0826878	0	0.197589	0.0976839
XLOC_019949	AT4G05785.1	X	236	2.04327	canonical_lncRNA	none	Ch4:6478619-6478855	+	1	1	O							1	AT4G10480								2.04327	0	0	0	0.133915	0	0	0	0	0	0	0.326512	0.160959	0.179807	0.563695	0.141734	0	0.147597	0.15336	0	0.326066	0	0.5265
XLOC_020717	AT4G07085.1	X	292	1.01726	canonical_lncRNA	none	Ch4:11810298-11810875	+	2	1	O							1	AT4G22370								0	0.312368	0.113139	0	0.541161	0	0.322677	0	0.13488	0.323722	0	0.263893	0.13009	1.01726	0	0.572762	0.847638	0.477162	0.123948	0.120067	0.395299	0.143455	0.851054
XLOC_020903	AT4G07405.3	X	508	88.9802	Ribo_lncRNA	none	Ch4:13027581-13028194	+	2	3	O							1	AT4G25510								30.3707	24.3381	24.6913	29.7655	29.706	36.9836	42.2711	53.1856	53.8488	72.15	80.2611	81.9518	88.9802	71.9385	31.536	25.5642	17.1616	22.2999	23.1527	32.8847	31.6781	41.9928	47.3583
XLOC_021178	AT4G08245.1	X	251	1.52863	canonical_lncRNA	none	Ch4:14618389-14618640	+	1	2	O							1	AT4G29900								0	0.121131	0.394858	0.135462	0.125912	0.136068	0.125128	0	0.313824	1.5064	0.92919	0.306999	0.302679	0.169061	1.41336	0.133264	0	0	0	0.27936	0.45987	0.500663	0.660047
XLOC_021250	AT4G31248.1	X	1671	1.43216	canonical_lncRNA	none	Ch4:15179132-15180803	+	1	1	O							1	AT4G31250								0	0	0.0197705	0	0.0567394	0.0408773	0.0375909	0.116778	0.212127	0.367698	0.338963	0.668656	1.43216	1.32052	0	0.0400351	0.0423203	0	0.0433188	0	0.0230256	0.0501362	0.198291
XLOC_021373	AT4G08785.2	X	614	8.30239	canonical_lncRNA	none	Ch4:16055997-16056611	+	1	1	O							2	AT4G33300,AT4G33310								0	1.73311	2.52885	2.21504	3.55157	4.95052	5.78015	6.48336	5.13158	6.77391	8.30239	7.02799	7.91896	5.80536	1.15554	2.12463	1.09416	2.21251	2.23995	4.68223	3.88518	3.41114	4.78937
XLOC_021391	AT4G08825.1	X	526	1.16677	canonical_lncRNA	none	Ch4:16169999-16170525	+	1	1	O							1	AT4G33670								1.16677	0	0	0	0	0	0	0.0741964	0.149752	0.359417	0.0633424	0	0	0.0806738	0.337217	0.190776	0.134443	0.132444	0.0688077	0	0.0731479	0	0.236224
XLOC_021798	AT4G03585.1	X	781	89.0286	Ribo_lncRNA	translated_sORF	Ch4:162041-162822	-	1	1	O							1	AT4G00360								51.9201	73.5374	63.9579	60.6444	64.017	67.0379	82.3987	69.8593	78.7194	84.6626	70.7316	69.4104	64.6885	27.0037	76.4239	60.9026	67.7744	75.7313	81.7931	74.7879	84.6862	83.4558	80.6086
XLOC_021849	AT4G03845.1	X	268	1.74171	canonical_lncRNA	none	Ch4:447309-447577	-	1	1	O							1	AT4G01026								0	0.340341	0.493082	0.507476	1.06132	0.38231	0.820337	0.582497	1.17567	0.705424	0.870249	1.58139	0.708699	1.74171	1.65463	0.998487	0.26387	0.649866	0.67524	0.654097	0.861399	0.312603	0.618179
XLOC_021911	AT4G04055.1	X	781	95.7417	Ribo_lncRNA	translated_sORF	Ch4:897472-898253	-	1	1	O							1	AT4G02040								6.23041	8.13622	11.3365	14.4536	19.4236	33.1472	38.1632	44.674	61.2206	47.4449	61.0903	68.4237	79.9608	59.5495	6.30242	10.1504	9.55271	18.4645	25.5343	35.6881	36.3574	42.8542	61.0398
XLOC_021917	AT4G04075.1	X	378	4.63888	canonical_lncRNA	none	Ch4:973174-973552	-	1	1	O							1	AT4G02200								4.63888	0.160867	0.611786	0.0899495	0	0.271056	0	0.103247	0	0	0	0.101927	0	0	1.40775	0.17698	0.187083	0.552902	0.0957483	0	0	0.110817	0.109571
XLOC_021971	AT4G04435.1	X	935	32.4913	Ribo_lncRNA	translated_sORF	Ch4:1392584-1393519	-	1	1	O							1	AT4G03140								32.4913	18.8276	13.4973	12.2185	12.3035	12.8211	14.3432	12.856	14.1533	16.1757	13.5767	10.1781	6.45969	2.08768	19.6347	15.562	15.9586	15.9076	14.9029	14.9613	14.3616	13.5299	14.1308
XLOC_022199	AT4G05685.1	X	695	1.32458	canonical_lncRNA	none	Ch4:5776265-5777106	-	2	1	O							1	AT4G09000								1.32458	0.174986	0.237672	0.244611	0.181893	0.147423	0.180761	0.224617	0.283345	0.408029	0	0.498929	0.218626	0.122113	0.574239	0.3369	0.0508757	0.250596	0.208304	0.45401	0.332165	0.301358	0.0595942
XLOC_022245	AT4G05755.1	X	1009	19.1426	Ribo_lncRNA	translated_sORF	Ch4:6269079-6270196	-	2	2	O							1	AT4G10020								15.5973	14.9458	13.4896	15.265	15.0032	16.8903	16.404	15.2783	14.9499	9.32152	8.5194	4.88765	5.83535	3.65886	12.789	13.393	14.7532	17.7444	16.3209	18.8328	19.1426	18.5158	18.595
XLOC_022249	AT4G05760.1	X	199	1.42503	canonical_lncRNA	none	Ch4:6308680-6308879	-	1	1	O							1	AT4G10100								0	0	0.332025	0.341718	0.317626	0.51487	0.157825	1.1767	0.593742	1.42503	0.167428	0.580831	0.190886	0.426477	0.222834	0.840435	0	0	0.181874	0	0.193346	0.210497	0
XLOC_022290	AT4G05815.1	X	383	95.1878	Ribo_lncRNA	none	Ch4:6619461-6619844	-	1	1	O							2	AT4G10750,AT4G10760								41.7772	43.6608	33.7265	31.4264	32.7591	35.4014	44.2817	54.6178	56.9693	95.1438	88.2103	89.3296	94.6185	48.8605	44.344	36.8554	30.8349	35.6514	41.7683	41.6505	41.9919	49.5447	53.2053
XLOC_022686	AT4G06410.1	X	942	5.51872	canonical_lncRNA	none	Ch4:9386180-9387271	-	2	1	O							1	AT4G16670								0	0.0968273	0	0.144377	0	0.253791	0.100023	0.331442	0.418099	0.301041	0.74276	0.695311	1.97593	4.72995	0.235372	0.106526	0.0375357	0.110933	0.345792	0.260528	0.449293	0.266808	0.307777
XLOC_022797	AT4G06780.1	X	456	8.9751	canonical_lncRNA	none	Ch4:10169319-10170010	-	2	1	O							2	AT4G18395,AT4G18400								6.34489	5.33399	3.83976	4.54837	4.50493	6.66583	4.4769	7.87393	7.08237	7.77358	7.16047	6.4214	6.58095	2.8848	3.98707	3.52098	6.20326	6.56935	6.58774	7.99605	5.40011	8.08381	8.26543
XLOC_023109	AT4G07165.1	X	462	28.6445	Ribo_lncRNA	translated_sORF	Ch4:12314032-12314494	-	1	1	O							1	AT4G23610								3.98522	8.88422	6.93623	3.67975	5.40412	7.17066	6.86608	13.6849	18.7547	28.6445	28.342	26.603	27.6264	9.64419	12.5737	8.39853	6.81151	7.1626	6.58052	7.81632	10.2436	9.61085	9.14423
XLOC_023174	AT4G07285.1	X	417	328.643	Ribo_lncRNA	none	Ch4:12785816-12786233	-	1	1	O							2	AT4G24805,AT4G24810								132.458	109.293	105.843	100.698	122.02	129.323	146.944	138.608	184.552	244.591	257.276	243.829	311.36	308.336	131.543	111.016	114.046	134.069	145.639	144.61	164.145	170.87	206.295
XLOC_023238	AT4G26095.1	X	3418	27.7102	Ribo_lncRNA	translated_sORF	Ch4:13224204-13227622	-	1	2	O							2	AT4G26090,AT4G26100								4.84802	6.88488	5.90558	6.15756	6.24125	6.13515	5.70622	6.94224	7.98529	9.94218	11.4927	11.013	18.3374	27.7102	6.88902	6.29254	4.84138	5.65601	5.67565	5.74412	5.97737	7.48803	7.59774
XLOC_023295	AT4G07735.1	X	255	1.21729	canonical_lncRNA	none	Ch4:13546626-13546881	-	1	1	O							1	AT4G26970								0	0	0	1.06669	0	0.133933	0.123166	0.306096	0.308901	0.55604	0.522637	0.453276	0.446897	1.16487	1.21729	0.131174	0	0	0.141933	0.412466	0.150885	0.32854	0.649694
XLOC_023505	AT4G08295.1	X	198	1.53554	canonical_lncRNA	none	Ch4:14947779-14948073	-	2	1	O							1	AT4G30610								0.664203	1.53554	0	0.858608	0.478846	0.34498	0.317244	0.591323	0.397827	0.238704	0.168273	0	0.19185	0	0.895839	0.337872	0.178579	0.52777	0.365584	0.708275	0.194322	0.634679	0
XLOC_023629	AT4G08705.1	X	318	1.10283	canonical_lncRNA	none	Ch4:15757389-15757707	-	1	1	O							1	AT4G32660								1.10283	0	0.311665	0.106921	0	0	0	0.122727	0	0	0	0.121159	0.955629	0.266883	0.278893	0	0.111191	0.109537	0.227628	0.11025	0.120993	0.263452	0
XLOC_023686	AT4G08815.1	X	221	566.841	Ribo_lncRNA	translated_sORF	Ch4:16169218-16169439	-	1	1	O							1	AT4G33666								498.08	477.105	416.618	333.701	357.795	329.631	382.855	328.995	406.324	475.842	395.445	395.919	337.579	175.114	566.841	418.798	483.981	470.795	437.59	393.112	448.13	433.104	447.352
XLOC_023897	AT4G37432.2	X	1544	9.99738	sRNA_precursor	none	Ch4:17596973-17598929	-	2	2	O							1	AT4G37430								0.567842	0.137841	0.213967	0.220213	0.225157	0.420277	0.427171	0.278044	0.280592	0.459165	0.755268	0.923285	2.46025	7.42053	0.201042	0.151648	0.206106	0.135361	0.257851	0.249777	0.224276	0.515471	0.509677
XLOC_023907	AT4G37553.1	X	1410	1.20987	canonical_lncRNA	none	Ch4:17646613-17649951	-	6	4	O							1	AT4G37560								0.399733	0.300341	0.301244	0.284202	0.120075	0.36333	0.214791	0.355872	0.239422	0.359144	0.481036	0.497708	0.548434	0	0.202176	0.203339	0.214946	0.397031	0.220017	0.612744	0.526265	0.541117	0.377671
XLOC_023950	AT4G09695.1	X	1641	37.9091	sRNA_precursor+Ribo_lncRNA	translated_sORF	Ch4:17935407-17937048	-	1	1	O							2	AT4G38250,AT4G38260								5.2092	3.74257	5.83825	5.55286	8.43539	11.2803	11.3877	19.5255	18.1444	21.9468	27.3286	23.9717	32.5927	37.9091	3.43187	4.6882	3.72763	5.15806	7.34444	11.0456	10.6447	11.5124	17.1881
XLOC_023962	AT4G38545.1	X	1844	4.76659	canonical_lncRNA	none	Ch4:18022932-18025298	-	4	3	O							2	AT4G38530,AT4G38540								0.332822	1.03874	0.842036	1.73323	1.78243	2.40775	2.86139	2.39159	2.88338	3.69085	4.33641	3.48929	3.76979	3.29074	2.02001	1.41488	0.517724	1.03894	1.49168	2.58574	3.08808	2.58966	3.09961
XLOC_023963	AT4G38552.1	X	3177	3.36214	canonical_lncRNA	none	Ch4:18025587-18028764	-	1	1	O							1	AT4G38550								1.42123	1.0527	0.863087	2.17255	1.83038	1.64476	1.38401	2.44458	2.24384	3.36214	2.83157	2.6195	2.5109	1.21546	1.74473	2.02149	0.923753	1.1293	1.04808	1.47875	1.64706	1.79316	2.8681
XLOC_023984	AT4G38932.1	X	770	75.353	sRNA_precursor+Ribo_lncRNA	translated_sORF	Ch4:18151827-18152597	-	1	1		O	O								gene_id "AT4G38930"; gene_source "araport11"; gene_biotype "protein_coding";	+	34	gene_id "AT4G38940"; gene_source "araport11"; gene_biotype "protein_coding";	+	95	8.42589	6.59406	9.95384	12.8055	19.1265	29.8063	29.3678	37.3547	46.8015	49.9028	52.7032	49.5365	44.7942	35.9866	9.96301	9.60039	10.3321	18.3212	26.3691	36.6077	32.3297	50.1034	56.4253
XLOC_024130	AT5G01595.1	X	261	80.2051	Ribo_lncRNA	translated_sORF	Ch5:226972-229286	+	3	1	O							1	AT5G01600								76.2332	80.2051	64.0082	49.5903	48.4329	39.0028	43.2948	34.3635	33.4378	35.1167	29.7697	27.124	15.4604	3.09771	72.1921	56.6799	45.259	45.8052	39.5045	31.6939	40.996	35.0609	30.2558
XLOC_024332	AT5G00990.1	X	559	267.403	Ribo_lncRNA	translated_sORF	Ch5:1373673-1374232	+	1	1	O							1	AT5G04760								25.5959	27.8034	35.7533	50.1066	57.074	74.8783	76.4001	121.511	104.098	141.013	178.318	192.642	267.403	181.672	23.7766	31.0286	25.6466	33.8589	38.8121	59.0478	56.3215	74.4767	86.0377
XLOC_024370	AT5G05435.1	X	1246	1.69528	canonical_lncRNA	none	Ch5:1606377-1607704	+	2	6	O							1	AT5G05430								0.492555	0.122005	0.238626	0.654913	0.380463	0.931944	1.1847	1.2842	1.13793	1.44142	1.41722	0.927651	0.518272	0.0340565	0.640604	0.536907	0.227022	0.223646	0.784275	0.590893	0.957263	0.705991	1.69528
XLOC_024650	AT5G01765.1	X	530	1110.6	Ribo_lncRNA	translated_sORF	Ch5:3332631-3334971	+	3	1	O							2	AT5G10540,AT5G10550								863.962	988.967	957.14	883.551	894.125	958.182	1015.06	827.704	999.392	1008.94	1002.78	823.01	584.566	368.944	973.721	977.928	865.795	894.043	882.704	908.142	1005.18	973.333	1006.11
XLOC_025053	AT5G18255.2	X	1349	190.31	canonical_lncRNA	none	Ch5:6035619-6037641	+	2	3	O							1	AT5G18260								24.8271	6.1078	4.53058	3.45302	5.38835	8.15217	9.66196	16.2879	21.4296	21.2668	30.7001	62.1481	54.2621	190.31	2.7941	4.98392	3.77438	4.51872	4.80246	6.15947	7.90052	10.7129	10.3161
XLOC_025116	AT5G19221.1	X	990	4.72601	Ribo_lncRNA	translated_sORF	Ch5:6463964-6466349	+	7	2	O							1	AT5G19220								3.65312	3.9125	2.9965	3.10326	3.17113	2.96225	3.38286	2.92041	3.03648	3.42954	2.22876	2.03126	1.24898	0.28867	4.72601	3.60282	3.66815	3.06071	3.44694	2.50426	3.57712	3.11079	3.63933
XLOC_025213	AT5G03255.1	X	2661	35.7149	canonical_lncRNA	none	Ch5:7104031-7106966	+	3	1	O							1	AT5G20940								1.43393	17.6882	27.9421	25.024	27.0995	28.4077	32.141	30.1823	21.5329	20.098	19.6172	10.9824	5.59143	1.38804	14.7123	19.46	27.5929	29.8683	34.6707	35.7149	34.3406	33.2762	33.0957
XLOC_025391	AT5G03825.1	X	349	1.75852	canonical_lncRNA	none	Ch5:8520898-8521247	+	1	1	O							1	AT5G24810								1.75852	0	0	0.194848	0	0	0	0.111826	0.338552	0.541701	0.286402	0.441587	0.544216	0.972709	0.381181	0.0958433	0	0	0	0.100457	0.110246	0.120025	0
XLOC_026283	AT5G06695.2	X	2221	12.3612	Ribo_lncRNA	translated_sORF	Ch5:18172400-18175422	+	6	3	O							2	AT5G45030,AT5G45040								1.61849	2.42299	3.16829	3.67412	4.09811	5.07451	6.9291	7.94252	8.70688	10.4486	12.3612	9.97472	12.2459	7.3176	3.19453	3.71994	2.99298	4.89322	5.98054	6.25106	6.34045	6.88403	9.04445
XLOC_026305	AT5G45472.3	X	6347	10.4815	sRNA_precursor+Ribo_lncRNA	translated_sORF	Ch5:18421549-18431063	+	5	5	O							4	AT5G45469,AT5G45470,AT5G45480,AT5G45490								8.82688	6.40458	8.453	9.3319	10.4815	7.67865	8.61509	3.17285	3.14608	1.17656	1.88979	1.22621	0.712205	0.488059	6.9936	7.45719	8.81319	9.47791	7.89206	6.44629	7.3472	6.94957	5.46845
XLOC_026758	AT5G53048.1	X	931	1.45523	canonical_lncRNA	none	Ch5:21509861-21511850	+	5	4	O							1	AT5G53050								0.181446	0.302024	0.300829	0.225171	0.313945	0.424086	0.311992	0.193844	0.912895	0.234752	0.413718	0.542205	1.41505	0.913324	0.587338	0.193829	0.263433	0.230681	0.119844	0.377297	0.38221	0.658847	0.240005
XLOC_026830	AT5G08135.1	X	314	1.55345	canonical_lncRNA	none	Ch5:21985695-21986009	+	1	1	O							1	AT5G54170								0	0.290482	0.210423	0.108283	0.201298	0.108768	0	0.124291	0.12543	0.15052	0.424434	0.490808	0.483901	0.270283	1.55345	0	0	0.110933	0.230528	0.111655	0.122534	0.133404	0.263809
XLOC_026859	AT5G54569.3	X	1347	1.82717	canonical_lncRNA	none	Ch5:22167273-22170610	+	5	4	O							1	AT5G54570								0.0976334	0.293429	0.416941	0.530081	0.422323	0.633872	0.559594	0.376655	0.84793	1.05264	0.494701	0.686475	1.04342	1.82717	0.329206	0.620811	0.419998	0.413753	0.322431	0.416447	0.656974	1.02623	0.707211
XLOC_027070	AT5G08820.1	X	946	18.0343	Ribo_lncRNA	translated_sORF	Ch5:23521073-23522182	+	2	1	O							1	AT5G58130								2.19624	2.41465	3.58295	3.28104	4.92095	4.89984	5.20324	5.31029	9.38376	10.3326	16.0189	12.7331	16.371	18.0343	5.22586	4.61797	3.30134	4.91804	5.36763	5.83828	5.95811	7.76249	9.7031
XLOC_027095	AT5G08840.1	X	200	160.112	Ribo_lncRNA	translated_sORF	Ch5:23673058-23673482	+	2	1	O							1	AT5G58570								19.0693	13.3777	21.6389	28.9008	34.4482	41.4959	45.0693	55.0285	89.4037	103.743	120.445	122.906	160.112	107.783	19.9548	21.4076	19.0936	25.428	31.4878	42.4221	34.4358	53.8271	65.6475
XLOC_027377	AT5G09160.1	X	201	2.74451	canonical_lncRNA	none	Ch5:25420555-25420756	+	1	1	O							1	AT5G63490								0	0.302525	0.493082	0	0	0.509747	0	0.776662	0.979724	0	0	1.1501	0.944932	2.74451	0.661851	0	0.175913	0.173298	0.360128	0.523278	0	0	0
XLOC_027499	AT5G09395.1	X	1412	12.6993	canonical_lncRNA	none	Ch5:26198122-26199914	+	2	1	O							2	AT5G65540,AT5G65550								2.768	4.71757	3.88094	4.09409	6.46618	6.23548	7.76341	6.07473	7.53769	8.32835	9.94814	8.88247	12.6993	9.99068	4.64495	4.43699	2.85569	3.71687	3.40138	5.31986	4.97191	5.43345	6.4063
XLOC_027617	AT5G67488.1	X	914	2.87848	sRNA_precursor	none	Ch5:26933872-26934871	+	2	3	O							1	AT5G67490								0.143886	0.133058	0.397594	0.260401	0.380352	0.411032	0.377986	0.640492	0.344726	0.982499	1.02069	1.13815	2.32739	2.87848	0.145549	0.365966	0.270799	0.228662	0.47518	0.882244	0.336768	0.458302	0.453151
XLOC_027961	AT5G06865.1	X	1400	2.05349	canonical_lncRNA	none	Ch5:2132197-2133746	-	2	2	O							1	AT5G06860								0.563624	0.347472	0.660729	0.898595	0.993263	1.09778	1.21142	0.724792	1.12528	0.911508	1.38032	0.467845	0.434129	0.0606206	1.01358	0.597309	0.65666	0.796179	1.08579	2.05349	1.45658	1.19682	1.42004
XLOC_028084	AT5G09443.1	X	1050	1.17551	canonical_lncRNA	none	Ch5:2940443-2941493	-	1	1	O							1	AT5G09445								0.459249	0.347472	0.28317	0.194291	0.240791	0.130107	0.508498	0.260182	0.412604	0.81023	0.793288	1.13751	0.325596	0.121241	0.211162	0.191139	0.202049	0.39809	0.482571	0.233731	0.769516	0.718094	1.14392
XLOC_028162	AT5G01815.1	X	440	19.2993	Ribo_lncRNA	translated_sORF	Ch5:3377666-3378106	-	1	1	O							2	AT5G10695,AT5G10700								4.68263	12.2997	11.4126	14.064	11.4205	12.885	16.5602	17.7397	12.6211	12.89	15.1446	9.01915	14.7628	6.26872	8.66724	9.19856	9.48253	12.6665	13.4901	10.1195	17.6639	14.5659	16.0024
XLOC_028257	AT5G01935.1	X	1247	30.9782	Ribo_lncRNA	translated_sORF	Ch5:4008968-4010413	-	3	1	O							1	AT5G12380								2.49595	2.38939	3.12615	2.91748	4.08037	6.76487	7.53068	11.486	13.2336	15.3502	19.4779	18.1983	27.1417	26.1344	3.20045	2.84333	4.11147	6.9554	8.88133	13.0173	12.1259	11.8243	16.5074
XLOC_028301	AT5G02095.1	X	454	11.7209	sRNA_precursor	none	Ch5:4341236-4341690	-	1	1	O							1	AT5G13510								0.482791	6.89777	5.8214	5.24243	3.27176	4.96498	3.38976	3.00871	4.51105	2.91492	1.54115	1.78215	1.33872	0.373872	11.7209	5.82048	5.296	4.06639	3.66712	3.78397	3.72893	2.95252	2.64564
XLOC_028336	AT5G02155.1	X	373	3.2088	canonical_lncRNA	none	Ch5:4556624-4556997	-	1	1	O							1	AT5G14120								0.117527	0.326046	0.442848	0.364621	0.932016	0.915631	0.757815	0.313892	0.527948	0.760269	1.25055	1.34281	1.62944	1.25142	0.475539	0.986441	0.473976	0.840471	1.45548	1.97387	1.85674	0.89842	2.10976
XLOC_028342	AT5G02195.1	X	649	76.339	Ribo_lncRNA	none	Ch5:4595271-4595920	-	1	1	O							1	AT5G14230								48.2279	32.8867	34.36	30.7003	36.3274	45.5198	49.7482	50.8136	55.3452	54.7644	76.339	68.9831	68.0709	47.7959	35.3249	34.274	27.4043	31.0758	34.7987	33.8171	47.6057	54.9912	54.756
XLOC_028413	AT5G02415.1	X	768	1.427	canonical_lncRNA	none	Ch5:5012367-5013135	-	1	1	O							1	AT5G15440								1.427	0.0791765	0	0.309904	0	0	0.0408948	0.0508168	0	0	0	0.0501672	0.0494613	0.0552532	0.115479	0.0435538	0.0920797	0	0	0	0	0	0.0539296
XLOC_028443	AT5G02515.1	X	1062	1.08564	canonical_lncRNA	none	Ch5:5239271-5240333	-	1	1	O							1	AT5G16030								0.123834	0.543947	0.871018	1.02451	0.624934	0.482387	0.621046	0.146995	0.630455	0.0445041	0.031373	0.0362791	0.0715372	0	1.08564	0.220476	0.0665887	0.426391	0.511199	0.297115	0.398525	0.631093	0.468
XLOC_028929	AT5G03805.1	X	471	12.7355	canonical_lncRNA	none	Ch5:8431888-8432396	-	2	1	O							2	AT5G24620,AT5G24630								6.51511	6.00329	2.52508	1.2994	2.08008	2.24786	5.66797	2.32009	6.52234	8.73018	8.84238	7.28032	9.03283	10.6311	6.11967	2.91172	1.50143	1.99679	2.07475	3.0519	2.45069	4.26892	4.92443
XLOC_028976	AT5G03985.1	X	364	2.25742	canonical_lncRNA	none	Ch5:8863042-8864418	-	5	1	O							1	AT5G25460								0	2.25522	1.90595	1.68136	2.25742	1.50123	2.24337	0.643307	0.865602	0	0	0	0.104358	0	0.365473	1.74598	0.582834	1.43542	0.894878	1.73372	1.05703	1.38095	0.910285
XLOC_029462	AT5G05975.1	X	218	1.40762	canonical_lncRNA	none	Ch5:15822219-15822437	-	1	1						O	O			AT5G39510.1-2	gene_id "AT5G39500"; gene_name "GNL1"; gene_source "araport11"; gene_biotype "protein_coding";	+	2068	gene_id "AT5G39520"; gene_source "araport11"; gene_biotype "protein_coding";	-	1298	1.40762	0	0	0	0	0	0	0	0.180665	0	0	0.176736	0	0.194653	0	0	0	0	0	0	0	0	0
XLOC_029476	AT5G05995.1	X	672	1.94935	canonical_lncRNA	none	Ch5:15883195-15884130	-	2	1	O							2	AT5G39670,AT5G39680								0.326171	0.407193	0.0983228	0.252983	0.141089	0	0.327158	0.116153	0.293042	0.984654	1.38825	1.94935	1.30012	0.315732	0.0659881	0.199103	0.052617	0.259173	0.646301	0.156516	0.286278	0.311673	0.616339
XLOC_029565	AT5G06155.1	X	918	64.2988	Ribo_lncRNA	translated_sORF	Ch5:16534231-16535279	-	2	3	O							1	AT5G41320								9.7894	13.844	18.1017	20.9265	23.7201	32.6649	36.0259	32.1826	41.3584	44.8436	51.2475	44.9918	58.3035	64.2988	17.4381	19.6761	17.3712	21.6282	24.6411	32.0425	31.2249	32.7627	42.8166
XLOC_029594	AT5G06235.1	X	594	31.0083	Ribo_lncRNA	none	Ch5:16757977-16758829	-	2	1	O							3	AT5G41850,AT5G41860,AT5G41870								6.28971	9.98037	9.12094	10.6068	10.2025	13.4013	14.8501	18.1562	20.3774	24.1968	24.7351	24.2478	31.0083	21.494	12.1464	8.98041	7.87882	9.69262	9.95304	12.309	14.5121	14.5245	15.1716
XLOC_029764	AT5G44562.1	X	694	1.13138	canonical_lncRNA	none	Ch5:17947617-17948398	-	2	1	O							1	AT5G44560								0	0.131428	0.238015	0.293956	0.774157	0.885813	1.13138	0.731059	0.397254	0.749132	0.240044	0.166549	0.10947	0.183434	0.127793	0.144594	0.101898	0.451723	0.417209	0.151555	1.05337	0.301793	0.23872
XLOC_029787	AT5G06665.1	X	644	7.63457	Ribo_lncRNA	none	Ch5:18138900-18140431	-	2	1	O							1	AT5G44920								2.74862	2.14287	2.29819	2.64538	2.63245	2.98546	3.89536	4.10814	5.35346	6.03501	4.84904	5.36048	5.00688	3.30153	3.00362	2.41876	2.57301	2.90141	3.3791	3.35353	4.31422	4.39018	5.2507
XLOC_030220	AT5G07885.1	X	761	11.5073	canonical_lncRNA	none	Ch5:21170058-21172163	-	4	1	O							1	AT5G52100								3.57151	7.71081	7.33661	6.74656	6.60317	6.32796	8.08911	6.46181	7.40084	9.25394	7.26781	6.48047	5.8402	4.29363	8.97369	8.39529	7.24828	6.77432	8.13269	8.15447	8.19064	6.10993	7.56517
XLOC_030227	AT5G07895.1	X	199	2.64346	canonical_lncRNA	none	Ch5:21205973-21206172	-	1	1						O	O			AT5G52210.1-3	gene_id "AT5G52200"; gene_name "I2"; gene_source "araport11"; gene_biotype "protein_coding";	-	1157	gene_id "AT5G52220"; gene_source "araport11"; gene_biotype "protein_coding";	-	925	2.64346	0.305566	0	0	0	0	0	0	0	0	0.334855	0	0.572657	0.213238	0	0	0	0	0.181874	0	0	0.210497	0.20813
XLOC_030405	AT5G08285.1	X	213	11.0082	canonical_lncRNA	none	Ch5:22468929-22469238	-	2	1	O							1	AT5G55460								1.23486	2.42659	2.94691	3.67146	2.9675	3.68789	6.78278	4.21421	5.54717	7.1006	5.31838	5.42654	3.74512	3.58601	3.74738	3.92598	3.32006	2.94362	4.07807	5.26717	3.25148	5.30985	9.33363
XLOC_030730	AT5G08990.1	X	256	2.99754	canonical_lncRNA	none	Ch5:24624933-24625189	-	1	1	O							1	AT5G61210								0.17124	0.593824	0.387146	0.265632	0.370357	0	0	0.15245	0.461542	0.553868	1.82208	2.40803	1.48384	0.994557	0.519657	1.43728	0.276239	0.544263	0.424135	0.547807	0.150296	1.30903	0.647156
XLOC_030888	AT5G09175.1	X	2126	4.7149	canonical_lncRNA	none	Ch5:25616392-25618631	-	2	5	O							2	AT5G64000,AT5G64010								0.412393	1.02967	1.01005	1.16748	0.995981	1.2209	1.47729	2.00093	2.26009	3.97937	4.49779	4.25879	4.09165	2.63469	0.750887	0.86534	0.981259	1.21243	1.19167	1.31927	1.93646	2.89636	3.8184
XLOC_030936	AT5G09275.1	X	590	28.7152	Ribo_lncRNA	none	Ch5:25913347-25913937	-	1	1	O							1	AT5G64816								6.53846	9.01807	8.95904	7.72224	10.1775	9.37761	10.4868	14.751	15.8875	16.9828	20.9509	21.3539	24.5945	17.0457	12.8523	10.0915	10.248	8.85581	11.778	12.3006	15.3903	12.7796	17.6202
XLOC_030973	AT5G09385.1	X	252	3.56351	canonical_lncRNA	none	Ch5:26176128-26176380	-	1	1	O							1	AT5G65480								0	0.36195	1.31097	0.269848	1.50494	1.76186	1.86948	2.32305	2.50063	3.56351	2.24765	2.90492	2.26109	1.34712	2.46356	1.06188	0.982183	0.829353	1.00536	1.25213	0.610727	0.332451	0.657428
XLOC_030978	AT5G65575.1	X	1094	11.0417	Ribo_lncRNA	translated_sORF	Ch5:26206613-26207707	-	1	3	O							2	AT5G65570,AT5G65580								0.961698	2.02877	2.05345	2.73499	4.01548	5.05739	5.25367	5.35109	8.24419	9.54772	10.3243	9.40319	11.0417	8.64979	2.43203	1.74279	1.77763	2.99295	2.67973	4.29432	3.83351	5.09252	5.94389
XLOC_031018	AT5G09595.1	X	1636	4.70445	canonical_lncRNA	none	Ch5:26476110-26477746	-	1	1	O							2	AT5G66280,AT5G66290								1.33977	1.70975	1.27219	1.01836	1.93177	2.06672	2.84124	2.48095	3.44257	4.07343	4.70445	3.57966	4.06332	3.68318	1.68052	1.22675	1.92354	1.23491	1.57072	2.65733	2.16368	3.02132	3.26584
XLOC_000699	Novel Divergent lncRNA_Ch1:4480588-4481637	X	523	6.19694	canonical_lncRNA	none	Ch1:4480588-4481637	+	2	2		O	O								gene_id "AT1G13140"; gene_name "CYP86C3"; gene_source "araport11"; gene_biotype "protein_coding";	-	261	gene_id "AT1G13150"; gene_name "CYP86C4"; gene_source "araport11"; gene_biotype "protein_coding";	-	799	3.28149	0.641922	1.20478	1.89256	1.45584	1.63882	2.59215	2.09744	3.17498	2.35863	2.04641	1.99667	1.3853	0.40724	0.936246	1.47665	3.05401	3.07545	2.91766	3.43194	3.8402	3.45723	3.49787
XLOC_001570	Novel Divergent lncRNA_Ch1:10056009-10056945	X	685	4.24926	canonical_lncRNA	none	Ch1:10056009-10056945	+	2	1		O									gene_id "AT1G28610"; gene_source "araport11"; gene_biotype "protein_coding";	-	128	gene_id "AT1G28630"; gene_source "araport11"; gene_biotype "protein_coding";	-	2415	0	0.333649	0.36254	0.0932809	0.303466	0.327944	0.129248	0.428283	0.27013	0.388999	0.319927	0.369957	2.50115	4.24926	0.547457	0.0458838	0.145509	0.477817	0.148942	0.384742	0.263894	0.574607	0
XLOC_001726	Novel intergenic lncRNA_Ch1:10966845-10968845	X	2001	23.3995	Ribo_lncRNA	none	Ch1:10966845-10968845	+	1	3				O							gene_id "AT1G30830"; gene_source "araport11"; gene_biotype "tRNA";	-	3199	gene_id "AT1G30840"; gene_name "PUP4"; gene_source "araport11"; gene_biotype "protein_coding";	+	5538	2.76176	6.4912	4.67466	5.95016	6.08374	8.77733	10.9454	11.4545	11.7367	18.7399	18.2417	18.956	23.3995	15.5522	7.33894	5.00067	3.64194	3.53553	5.0489	5.8199	6.54089	6.91166	9.62968
XLOC_001763	Novel intergenic lncRNA_Ch1:11228617-11229955	X	1026	1.17157	canonical_lncRNA	none	Ch1:11228617-11229955	+	2	1				O							gene_id "AT1G31350"; gene_name "KUF1"; gene_source "araport11"; gene_biotype "protein_coding";	-	5790	gene_id "AT1G31358"; gene_name "MIR404"; gene_source "araport11"; gene_biotype "miRNA";	-	1254	0	0.0593824	0	0.16602	0.154316	0.0667051	0.766777	0.228676	0.42308	0.692335	0.325372	0.263378	0.482247	0.290079	0.0433047	0.163327	0.0690598	0.238115	0.0706892	0.342379	0.488462	0.654513	0.44492
XLOC_001785	Novel intergenic lncRNA_Ch1:11453718-11455157	X	682	4.98603	canonical_lncRNA	none	Ch1:11453718-11455157	+	2	2				O							gene_id "AT1G31885"; gene_name "NIP31"; gene_source "araport11"; gene_biotype "protein_coding";	+	1650	gene_id "AT1G31910"; gene_name "PMK"; gene_source "araport11"; gene_biotype "protein_coding";	+	3053	1.22487	0.760094	0.242915	0.900024	0.604191	0.753376	0.554245	1.14786	1.67965	2.98871	3.5278	4.98603	2.90483	3.05777	1.69551	0.590282	0.519979	0.717147	0.585473	0.515583	0.339492	1.04722	1.15727
XLOC_002013	Novel Divergent lncRNA_Ch1:13145617-13146864	X	1046	22.2011	Ribo_lncRNA	none	Ch1:13145617-13146864	+	3	2		O									gene_id "AT1G35610"; gene_source "araport11"; gene_biotype "protein_coding";	-	629	gene_id "AT1G35614"; gene_source "araport11"; gene_biotype "protein_coding";	+	2711	1.63917	6.23817	8.6788	10.6925	13.8778	22.2011	20.8077	12.7596	17.5212	11.3287	9.48751	6.8339	4.1519	1.26123	8.24808	6.34992	5.86485	10.2862	12.18	16.0004	18.1497	18.2335	19.2596
XLOC_002113	Novel intergenic lncRNA_Ch1:16470649-16471041	X	282	2.81812	canonical_lncRNA	none	Ch1:16470649-16471041	+	2	1				O							gene_id "AT1G43670"; gene_name "CYFBP"; gene_source "araport11"; gene_biotype "protein_coding";	+	149	gene_id "AT1G43680"; gene_source "araport11"; gene_biotype "protein_coding";	+	1392	2.81812	2.28028	1.17987	0.607159	0.902967	0.121975	1.34602	0	0.14066	0	0	0	0	0.151551	1.26697	0.836233	1.38909	0.995224	0.12926	1.0017	0.961895	0.299206	0.443764
XLOC_002219	Novel intergenic lncRNA_Ch1:17443179-17444203	X	787	4.13244	canonical_lncRNA	none	Ch1:17443179-17444203	+	2	1				O							gene_id "AT1G47510"; gene_name "IP5P11"; gene_source "araport11"; gene_biotype "protein_coding";	-	4689	gene_id "AT1G47530"; gene_name "DTX33"; gene_source "araport11"; gene_biotype "protein_coding";	+	7968	4.13244	3.36959	2.44091	1.68922	1.44935	1.17469	1.72039	0.39773	0.250859	0.301041	0	0	0.0483901	0	3.78478	2.34358	2.61248	3.28361	1.52148	0.714591	1.56844	0.6937	1.47733
XLOC_004497	Novel Divergent lncRNA_Ch1:1943844-1944239	X	258	3.65259	canonical_lncRNA	none	Ch1:1943844-1944239	-	2	1		O									gene_id "AT1G06360"; gene_source "araport11"; gene_biotype "protein_coding";	-	3348	gene_id "AT1G06380"; gene_source "araport11"; gene_biotype "protein_coding";	+	970	0.684959	0.356294	0.129049	1.19534	1.72833	1.46751	2.69906	1.37205	0.615389	2.21547	1.04119	0.602007	0.890303	0.165759	0.173219	0.130661	1.65743	1.90492	0.565513	0.410855	0.300592	1.79991	1.77968
XLOC_004498	Novel Divergent lncRNA_Ch1:1944305-1944949	X	469	1.82969	canonical_lncRNA	none	Ch1:1944305-1944949	-	3	1		O									gene_id "AT1G06360"; gene_source "araport11"; gene_biotype "protein_coding";	-	3809	gene_id "AT1G06380"; gene_source "araport11"; gene_biotype "protein_coding";	+	622	0	0.456709	0.0708937	0.65667	0.203458	1.46579	0.404385	0	0.845169	1.31851	0.35749	0.661432	0.163031	0.091061	1.14191	0.574237	0.607015	0.971732	0.54367	0.451411	0.247698	0.898902	1.24432
XLOC_004509	Novel intergenic lncRNA_Ch1:1996494-1998661	X	352	10.0545	canonical_lncRNA	none	Ch1:1996494-1998661	-	2	1				O							gene_id "AT1G06520"; gene_name "GPAT1"; gene_source "araport11"; gene_biotype "protein_coding";	-	139	gene_id "AT1G06530"; gene_name "PMD2"; gene_source "araport11"; gene_biotype "protein_coding";	+	4752	0	0	0	0	0	0	0	0	0	0.135038	0.380778	0.770568	2.17064	5.45585	0	0	0	0	0	0	0	0	0.118337
XLOC_005057	Novel intergenic lncRNA_Ch1:5265681-5268418	X	2630	1.40479	canonical_lncRNA	none	Ch1:5265681-5268418	-	2	2				O							gene_id "AT1G15290"; gene_source "araport11"; gene_biotype "protein_coding";	-	526	gene_id "AT1G15310"; gene_name "SRP54A"; gene_source "araport11"; gene_biotype "protein_coding";	-	660	0.0333618	0.0462767	0.012571	0.0776276	0	0.0649791	0.035853	0.0742528	0.194826	0.0539536	0.278919	0.307876	0.419179	1.40479	0.050621	0.0254561	0.0134546	0.0397635	0.0826321	0.106726	0.0439221	0.0318789	0.157603
XLOC_005442	Novel intergenic lncRNA_Ch1:7892602-7894638	X	1876	9.36481	Ribo_lncRNA	none	Ch1:7892602-7894638	-	2	2				O							gene_id "AT1G22340"; gene_name "UGT85A7"; gene_source "araport11"; gene_biotype "protein_coding";	-	484	gene_id "AT1G22360"; gene_name "UGT85A2"; gene_source "araport11"; gene_biotype "protein_coding";	-	987	0.748558	0.697632	1.56897	1.50591	2.52966	3.75428	3.21781	5.10229	6.15783	6.33037	6.96942	7.09301	9.36481	6.63462	0.733546	0.928156	0.924531	1.44982	2.51071	3.92877	3.05918	3.24113	4.15506
XLOC_005932	Novel intergenic lncRNA_Ch1:11303218-11310810	X	1896	1.83629	sRNA_precursor	none	Ch1:11303218-11310810	-	9	2				O							gene_id "AT1G31555"; gene_source "araport11"; gene_biotype "protein_coding";	-	4809	gene_id "AT1G31580"; gene_name "ECS1"; gene_source "araport11"; gene_biotype "protein_coding";	+	7376	0.139388	0	0.0700296	0.0900925	0.0334964	0.470577	0.432744	0.558419	0.772253	1.27739	1.83629	1.24549	0.583785	0.157414	0	0.106357	0	0.129216	0.441142	0.910398	0.305849	0.754754	1.77788
XLOC_006218	Novel intergenic lncRNA_Ch1:16638809-16640839	X	1956	1.35806	canonical_lncRNA	none	Ch1:16638809-16640839	-	2	1				O							gene_id "AT1G43860"; gene_source "araport11"; gene_biotype "protein_coding";	-	14305	gene_id "AT1G43890"; gene_name "RABC1"; gene_source "araport11"; gene_biotype "protein_coding";	+	6458	0.314086	0.342315	0.135257	0.400215	0.355826	0.524356	0.723298	0.419433	0.564369	0.6047	0.562691	0.512661	0.583208	0.803518	0.22694	0.308131	0.072382	0.213917	0.426016	0.448562	0.433197	0.750312	0.614699
XLOC_006219	Novel intergenic lncRNA_Ch1:16642205-16643522	X	341	5.64111	Ribo_lncRNA	none	Ch1:16642205-16643522	-	2	3				O							gene_id "AT1G43860"; gene_source "araport11"; gene_biotype "protein_coding";	-	17701	gene_id "AT1G43890"; gene_name "RABC1"; gene_source "araport11"; gene_biotype "protein_coding";	+	4436	1.16382	1.07624	1.07198	0.802381	0.83904	1.41045	2.59411	5.64111	2.78831	4.32202	3.04679	1.36384	4.81832	4.00561	0.654042	2.86145	1.04303	0.822014	2.24204	1.44789	1.58897	1.23566	1.71048
XLOC_006319	Novel intergenic lncRNA_Ch1:17627620-17630458	X	1605	7.06611	Ribo_lncRNA	none	Ch1:17627620-17630458	-	3	1				O							gene_id "AT1G47845"; gene_source "araport11"; gene_biotype "protein_coding";	-	3346	gene_id "AT1G47870"; gene_name "E2FC"; gene_source "araport11"; gene_biotype "protein_coding";	+	6265	3.39316	2.56212	2.14469	2.39832	2.30814	2.77147	2.96035	2.36308	3.51563	3.33381	3.26526	3.19868	7.06611	3.70838	2.62964	2.08797	1.83194	2.457	2.37219	2.6043	2.42575	3.007	2.79222
XLOC_006844	Novel intergenic lncRNA_Ch1:21150376-21151505	X	754	3.84226	canonical_lncRNA	none	Ch1:21150376-21151505	-	3	1			O								gene_id "AT1G56460"; gene_source "araport11"; gene_biotype "protein_coding";	+	571	gene_id "AT1G56500"; gene_name "SOQ1"; gene_source "araport11"; gene_biotype "protein_coding";	+	9076	0	0	0	0	0	0	0	0	0	0	0	0	0.0505809	3.84226	0	0	0	0	0	0	0	0	0
XLOC_007144	Novel intergenic lncRNA_Ch1:23274424-23276671	X	2064	1.4059	sRNA_precursor	none	Ch1:23274424-23276671	-	2	2				O							gene_id "AT1G62850"; gene_source "araport11"; gene_biotype "protein_coding";	-	84	gene_id "AT1G62870"; gene_source "araport11"; gene_biotype "protein_coding";	-	9210	0.680309	0.796219	0.753014	0.247339	0.505784	0.447203	0.990043	0.454246	0.802214	0.985609	0.727117	0.971619	1.05006	0.370427	0.774193	0.567762	0.445841	0.456104	0.614331	0.459074	0.410508	0.650069	0.682934
XLOC_008110	Novel intergenic lncRNA_Ch1:29804666-29809500	X	3805	11.8441	Ribo_lncRNA	none	Ch1:29804666-29809500	-	10	6			O								gene_id "AT1G79240"; gene_source "araport11"; gene_biotype "tRNA";	+	471	gene_id "AT1G79250"; gene_name "AGC17"; gene_source "araport11"; gene_biotype "protein_coding";	-	5106	6.3648	2.23522	1.8194	3.17163	2.6399	2.23187	2.35864	2.62239	3.32099	3.89814	4.95162	4.16249	4.18399	11.8078	8.55332	5.57048	3.19578	2.5333	2.32702	3.37201	2.98073	3.786	4.83482
XLOC_008206	Novel intergenic lncRNA_Ch1:1477490-1477981	X	492	1.9642	Ribo_lncRNA	none	Ch1:1477490-1477981	.	1	1				O							gene_id "AT1G05120"; gene_source "araport11"; gene_biotype "protein_coding";	-	1201	gene_id "AT1G05136"; gene_source "araport11"; gene_biotype "protein_coding";	+	942	1.9642	0.0619221	0	0.41549	0.386197	0	0.0639658	0	0.0802136	0	0	0	0.0773651	0.0864245	0	0.340624	0	0.354713	0.147425	0.142809	0.391811	0	0.337417
XLOC_008207	Novel intergenic lncRNA_Ch1:1478674-1478867	X	194	14.5368	canonical_lncRNA	none	Ch1:1478674-1478867	.	1	1				O							gene_id "AT1G05120"; gene_source "araport11"; gene_biotype "protein_coding";	-	2385	gene_id "AT1G05136"; gene_source "araport11"; gene_biotype "protein_coding";	+	56	14.5368	1.73286	0	1.05702	1.47375	0	0	0.202214	0	0	0	0.199629	0	0.219867	0	1.03988	0.549616	1.08289	0.750111	0.181656	1.59485	0.217041	0.214601
XLOC_008208	Novel intergenic lncRNA_Ch1:1614395-1614929	X	535	1.1233	canonical_lncRNA	none	Ch1:1614395-1614929	.	1	1				O							gene_id "AT1G05470"; gene_name "IP5P6"; gene_source "araport11"; gene_biotype "protein_coding";	-	2555	gene_id "AT1G05490"; gene_name "CLSY3"; gene_source "araport11"; gene_biotype "protein_coding";	-	3575	0	0	0	0	0	0	0	0	0	0	0	0	0	0	0	0	0	0	0	0	0	0	0
XLOC_008209	Novel intergenic lncRNA_Ch1:7537079-7537644	X	566	28.5065	canonical_lncRNA	none	Ch1:7537079-7537644	.	1	1				O							gene_id "AT1G21520"; gene_source "araport11"; gene_biotype "protein_coding";	-	2152	gene_id "AT1G21528"; gene_source "araport11"; gene_biotype "protein_coding";	-	4971	0	0	0.292358	0.300893	0.111872	0.967165	0.611468	1.58872	4.25217	11.9622	19.1063	24.2081	28.5065	18.1755	0.31394	0.355214	0.37549	0.801464	1.79363	2.6062	1.22578	6.22772	9.82302
XLOC_008213	Novel intergenic lncRNA_Ch1:12942528-12942889	X	362	3.96864	canonical_lncRNA	none	Ch1:12942528-12942889	.	1	1				O							gene_id "AT1G35260"; gene_name "MLP165"; gene_source "araport11"; gene_biotype "protein_coding";	-	4741	gene_id "AT1G35290"; gene_name "ALT1"; gene_source "araport11"; gene_biotype "protein_coding";	-	4628	0	0	0.0915138	0	0	0	0.0870006	0.108109	1.41829	2.61847	3.96864	1.92108	0.21045	0.587734	0	0	0	0	0.100257	0.0971181	0	0	2.06516
XLOC_008215	Novel intergenic lncRNA_Ch1:13653617-13654195	X	579	1.38372	canonical_lncRNA	none	Ch1:13653617-13654195	.	1	1				O							gene_id "AT1G36280"; gene_source "araport11"; gene_biotype "protein_coding";	+	10491	gene_id "AT1G36310"; gene_name "TRM9"; gene_source "araport11"; gene_biotype "protein_coding";	+	15230	0	0	0	0	0	0	0	0	0	0	0	0	0	0.073416	0	0	0	0	0	0	0	0	0
XLOC_008216	Novel intergenic lncRNA_Ch1:13727359-13727887	X	529	1.28754	sRNA_precursor	none	Ch1:13727359-13727887	.	1	1				O							gene_id "AT1G36390"; gene_source "araport11"; gene_biotype "protein_coding";	-	23786	gene_id "AT1G36510"; gene_source "araport11"; gene_biotype "protein_coding";	+	34039	0.0830254	0	0	0	0	0	0	0.0739153	0	0	0	0	0.0719437	0.642946	0	0	0.0669671	0	0	0	0.0728708	0	0.0784431
XLOC_008221	Novel intergenic lncRNA_Ch1:15533684-15534295	X	612	1.24354	canonical_lncRNA	none	Ch1:15533684-15534295	.	1	1				O							gene_id "AT1G40390"; gene_source "araport11"; gene_biotype "protein_coding";	-	99010	gene_id "AT1G41820"; gene_source "araport11"; gene_biotype "protein_coding";	-	48128	0	0	0	0	0	0	0	0	0	0	0	0	0	0	0	0	0	0	0	0	0	0	0
XLOC_008224	Novel intergenic lncRNA_Ch1:16414319-16414639	X	321	3.24915	canonical_lncRNA	none	Ch1:16414319-16414639	.	1	1				O							gene_id "AT1G43580"; gene_source "araport11"; gene_biotype "protein_coding";	-	1583	gene_id "AT1G43600"; gene_source "araport11"; gene_biotype "protein_coding";	+	718	0	0	0.103239	0.106253	0	0.960554	1.17777	0.853722	0.984622	2.06777	1.04119	1.92642	1.89931	1.85651	0	0.104529	0.773469	0	0.339308	1.31474	0.120237	0.916318	0.776587
XLOC_008226	Novel intergenic lncRNA_Ch1:16637327-16637706	X	380	3.1654	canonical_lncRNA	none	Ch1:16637327-16637706	.	1	1				O							gene_id "AT1G43860"; gene_source "araport11"; gene_biotype "protein_coding";	-	12823	gene_id "AT1G43890"; gene_name "RABC1"; gene_source "araport11"; gene_biotype "protein_coding";	+	8990	0.809662	0	0.0871675	0	0	0	0	0	0	0	0	0	0	0.111964	0	0	0	0	0	0	0	0	0.109282
XLOC_008228	Novel intergenic lncRNA_Ch1:16867970-16868420	X	451	2.22164	canonical_lncRNA	none	Ch1:16867970-16868420	.	1	1				O							gene_id "AT1G44542"; gene_name "CYCLASE3"; gene_source "araport11"; gene_biotype "protein_coding";	-	1183	gene_id "AT1G44575"; gene_name "PSBS"; gene_source "araport11"; gene_biotype "protein_coding";	+	1801	0	0	0	0	0	0	0	0	0	0	0	0.0856187	0.0844139	1.60308	0	0	0.0785747	0	0	0	0	0	0
XLOC_008230	Novel intergenic lncRNA_Ch1:22102398-22102944	X	547	1.75778	canonical_lncRNA	none	Ch1:22102398-22102944	.	1	1				O							gene_id "AT1G60010"; gene_source "araport11"; gene_biotype "protein_coding";	-	5778	gene_id "AT1G60025"; gene_name "MIR426"; gene_source "araport11"; gene_biotype "miRNA";	+	4402	0	0	0	0	0	0	0	0.0714785	0	0	0	0	0	0	0	0	0	0	0	0	0	0	0
XLOC_008231	Novel intergenic lncRNA_Ch1:22931669-22932626	X	958	1.47887	canonical_lncRNA	none	Ch1:22931669-22932626	.	1	1				O							gene_id "AT1G62035"; gene_name "MIR171C"; gene_source "araport11"; gene_biotype "miRNA";	-	1465	gene_id "AT1G62040"; gene_name "ATG8C"; gene_source "araport11"; gene_biotype "protein_coding";	+	134	0.0458071	0.476548	0.0690417	0.213172	0.231167	0.463939	0.62355	0.44859	0.781936	0.83958	0.696303	0.724673	1.27018	1.15287	0.92673	0.524284	0.147789	0.291184	0.340372	0.183175	0.482455	0.569023	0.735742
XLOC_008425	Novel intergenic lncRNA_Ch2:1391923-1393064	X	1032	4.16742	canonical_lncRNA	none	Ch2:1391923-1393064	+	2	1				O							gene_id "AT2G04115"; gene_source "araport11"; gene_biotype "protein_coding";	+	5852	gene_id "AT2G04160"; gene_name "AIR3"; gene_source "araport11"; gene_biotype "protein_coding";	-	9138	0	0	0	0	0.214783	0.596849	0.823296	2.425	1.87365	3.85449	2.74955	2.91769	4.16742	2.6779	0.0430525	0	0	0.0676366	0.140555	0.748846	0.784458	1.13873	2.091
XLOC_008445	Novel Divergent lncRNA_Ch2:1585517-1586128	X	500	2.06664	canonical_lncRNA	none	Ch2:1585517-1586128	+	2	1		O									gene_id "AT2G04540"; gene_name "KAS"; gene_source "araport11"; gene_biotype "protein_coding";	-	815	gene_id "AT2G04550"; gene_name "IBR5"; gene_source "araport11"; gene_biotype "protein_coding";	+	2372	0	0.0610517	0	0	0	0	0	0.078368	1.10721	0.664345	0.802846	1.00576	1.373	0.511258	0.0890442	0	0	0	0	0	0	0.0841141	0.166337
XLOC_008512	Novel intergenic lncRNA_Ch2:2295010-2295928	X	627	1.8367	canonical_lncRNA	none	Ch2:2295010-2295928	+	2	1				O							gene_id "AT2G05940"; gene_name "RIPK"; gene_source "araport11"; gene_biotype "protein_coding";	-	5374	gene_id "AT2G05970"; gene_source "araport11"; gene_biotype "protein_coding";	-	13559	0	0	0.0528583	0.108803	0.0505661	0.437159	0.703521	0.374662	0.630158	0.453729	0.693017	1.17126	0.729336	0.475266	0	0.107038	0.0565738	0	0.231634	0.112191	0.861858	0.335111	0.927762
XLOC_008538	Novel intergenic lncRNA_Ch2:2945960-2946604	X	560	3.60334	canonical_lncRNA	none	Ch2:2945960-2946604	+	2	1				O							gene_id "AT2G07050"; gene_name "CAS1"; gene_source "araport11"; gene_biotype "protein_coding";	+	15209	gene_id "AT2G07110"; gene_source "araport11"; gene_biotype "protein_coding";	-	6526	0	0.871793	1.36172	1.15774	1.52922	2.08101	2.81427	2.44795	3.10562	2.96455	1.43304	0.276189	0.0680757	0	0.635757	2.15802	0.633667	0.998791	1.68641	2.70173	1.1722	3.60334	1.92987
XLOC_008551	Novel intergenic lncRNA_Ch2:3244668-3244864	X	197	14.743	canonical_lncRNA	none	Ch2:3244668-3244864	+	1	1				O							gene_id "AT2G07773"; gene_source "araport11"; gene_biotype "protein_coding";	-	2405	gene_id "AT2G07655"; gene_source "araport11"; gene_biotype "protein_coding";		459	4.24954	8.37655	5.89937	6.24506	8.38469	7.84126	4.00602	8.56211	6.22924	8.92217	9.00949	10.8115	13.7603	10.6086	6.33486	7.85035	5.77283	6.93102	9.04822	6.97615	6.28176	7.48015	7.39607
XLOC_008624	Novel intergenic lncRNA_Ch2:4005879-4008250	X	1280	131.377	Ribo_lncRNA	none	Ch2:4005879-4008250	+	2	2				O							gene_id "AT2G10260"; gene_source "araport11"; gene_biotype "protein_coding";	+	64639	gene_id "AT2G10440"; gene_name "MED15C"; gene_source "araport11"; gene_biotype "protein_coding";	-	6727	54.711	30.0707	25.5658	32.4844	40.7289	46.4192	51.4115	87.2159	100.65	123.928	117.969	119.113	107.301	43.3973	29.181	26.2255	31.1809	40.9381	54.4592	50.3948	56.0579	79.9427	87.7944
XLOC_008725	Novel intergenic lncRNA_Ch2:6217048-6217675	X	537	2.34308	canonical_lncRNA	none	Ch2:6217048-6217675	+	2	1				O							gene_id "AT2G14560"; gene_name "LURP1"; gene_source "araport11"; gene_biotype "protein_coding";	+	1116	gene_id "AT2G14580"; gene_name "PRB1"; gene_source "araport11"; gene_biotype "protein_coding";	-	7930	0	0	0	0	0	0.0638374	0.0587051	0.437689	0.515316	0.795085	0.685045	0.216047	2.34308	0.71385	0	0	0	0	0	0.065532	0.0719174	0.0782969	0.154834
XLOC_008753	Novel intergenic lncRNA_Ch2:6523751-6525971	X	1435	1.93552	sRNA_precursor	none	Ch2:6523751-6525971	+	5	4				O							gene_id "AT2G15050"; gene_name "LTP7"; gene_source "araport11"; gene_biotype "protein_coding";	+	2202	gene_id "AT2G15080"; gene_name "AtRLP19"; gene_source "araport11"; gene_biotype "protein_coding";	+	9361	0	0.14883	0.277229	0.285322	0.331509	0.931446	0.790671	0.818754	1.12922	1.52036	1.67755	1.15855	1.08912	0.118698	0.217069	0.0701734	0.173084	0.292304	0.556813	0.686482	0.780278	1.31818	0.868908
XLOC_008805	Novel intergenic lncRNA_Ch2:7005402-7008243	X	687	2.18728	canonical_lncRNA	none	Ch2:7005402-7008243	+	3	1				O							gene_id "AT2G16130"; gene_name "PLT2"; gene_source "araport11"; gene_biotype "protein_coding";	+	1167	gene_id "AT2G16145"; gene_name "MIR416"; gene_source "araport11"; gene_biotype "miRNA";	+	2891	0.12818	0.04445	0.193196	0.298253	0.231022	0.399451	0.367336	0.798804	0.575803	0.48369	0.974214	0.957578	1.16624	1.24077	0	0	0.0516939	0.0509252	0.476222	0.768851	1.23753	0.857374	0.484421
XLOC_008986	Novel Divergent lncRNA_Ch2:8353205-8355694	X	1349	3.02006	canonical_lncRNA	none	Ch2:8353205-8355694	+	5	4		O									gene_id "AT2G19240"; gene_source "araport11"; gene_biotype "protein_coding";	-	643	gene_id "AT2G19260"; gene_source "araport11"; gene_biotype "protein_coding";	+	2740	0.554491	1.15371	0.983228	1.11312	0.917075	0.914813	2.10316	1.45191	1.31869	1.47698	2.47903	1.60535	2.20456	0.663038	1.0888	0.696861	0.657712	0.725684	0.619372	1.51299	1.63179	1.37136	3.02006
XLOC_009193	Novel Divergent lncRNA_Ch2:9652519-9654944	X	453	3.43062	canonical_lncRNA	none	Ch2:9652519-9654944	+	3	2		O									gene_id "AT2G22690"; gene_source "araport11"; gene_biotype "protein_coding";	-	945	gene_id "AT2G22720"; gene_source "araport11"; gene_biotype "protein_coding";	+	4604	0.974164	0.0675639	0.220243	0.680018	0.280923	0.303582	1.25629	0.433637	0.087522	1.0503	1.4808	0.428094	1.94152	1.60308	0	0.0743318	0	0.541844	0.402143	0.623282	0.769516	1.02395	1.8408
XLOC_009259	Novel intergenic lncRNA_Ch2:10064159-10064845	X	597	1.33822	canonical_lncRNA	none	Ch2:10064159-10064845	+	2	1				O							gene_id "AT2G23672"; gene_source "araport11"; gene_biotype "lncRNA";	+	81	gene_id "AT2G23680"; gene_source "araport11"; gene_biotype "protein_coding";	+	1582	0	0.153296	0.444188	0.457155	0.796735	0.4018	0.686208	0.196776	0.132386	0.317737	0	0	0.0638424	0	0.149056	0.337304	0.653688	1.17085	1.33822	0.824932	0.840648	0.211204	0.6961
XLOC_010651	Novel intergenic lncRNA_Ch2:19200563-19203350	X	1678	1.72249	canonical_lncRNA	none	Ch2:19200563-19203350	+	6	2				O							gene_id "AT2G46720"; gene_name "HIC"; gene_source "araport11"; gene_biotype "protein_coding";	+	121	gene_id "AT2G46735"; gene_source "araport11"; gene_biotype "protein_coding";	+	3405	0.314622	0.363681	0.414932	0.427045	0.793876	1.06218	1.03313	0.70025	0.824445	1.18724	1.23548	0.55304	0.795167	0.355312	0.185651	0.480134	0.634425	0.895821	0.476222	0.79681	1.12758	0.726541	1.26335
XLOC_010824	Novel intergenic lncRNA_Ch2:612785-614695	X	1260	2.03606	canonical_lncRNA	none	Ch2:612785-614695	-	3	1				O							gene_id "AT2G02320"; gene_name "PP2B7"; gene_source "araport11"; gene_biotype "protein_coding";	-	942	gene_id "AT2G02340"; gene_name "PP2B8"; gene_source "araport11"; gene_biotype "protein_coding";	-	2502	0	0	0	0	0	0	0	0	0	0.188001	0.318073	0.306511	1.20879	1.75544	0	0	0	0	0	0	0.0306092	0.0999733	0.197699
XLOC_010920	Novel intergenic lncRNA_Ch2:1382580-1383626	X	857	129.537	Ribo_lncRNA	none	Ch2:1382580-1383626	-	2	1				O							gene_id "AT2G04100"; gene_name "DTX6"; gene_source "araport11"; gene_biotype "protein_coding";	-	3450	gene_id "AT2G04115"; gene_source "araport11"; gene_biotype "protein_coding";	+	2581	5.38354	11.877	16.808	23.9398	37.0744	60.0774	61.3818	79.6065	80.7045	90.8231	96.642	88.683	114.714	129.537	7.93525	12.0496	13.6472	23.1812	35.2193	61.3031	52.7861	56.7826	67.4798
XLOC_010935	Novel intergenic lncRNA_Ch2:1547507-1549272	X	1080	57.5108	canonical_lncRNA	none	Ch2:1547507-1549272	-	2	1				O							gene_id "AT2G04450"; gene_name "NUDT6"; gene_source "araport11"; gene_biotype "protein_coding";	+	1972	gene_id "AT2G04480"; gene_source "araport11"; gene_biotype "protein_coding";	-	5831	0.365989	0.197427	0.0612921	0.0946222	0.615659	0.380182	0.699233	1.33953	4.56689	5.39276	14.1865	31.1658	55.9223	57.5108	0.0822709	0.248232	0.0328002	0.2585	0.772204	0.195137	0.78522	1.90404	4.68738
XLOC_010960	Novel intergenic lncRNA_Ch2:1780865-1781783	X	830	14.124	canonical_lncRNA	none	Ch2:1780865-1781783	-	2	3				O							gene_id "AT2G04940"; gene_source "araport11"; gene_biotype "protein_coding";	-	40297	gene_id "AT2G05050"; gene_source "araport11"; gene_biotype "protein_coding";	+	12661	0.211775	1.10159	0.678285	1.06766	1.87027	4.28975	4.74143	6.22174	8.3241	10.5601	14.124	11.633	10.5059	3.9462	0.749778	2.18148	0.384333	1.55654	1.22391	2.24415	2.46282	3.79428	4.8521
XLOC_011020	Novel intergenic lncRNA_Ch2:2861742-2863527	X	1655	52.8428	Ribo_lncRNA	none	Ch2:2861742-2863527	-	2	1				O							gene_id "AT2G06925"; gene_name "PLA2ALPHA"; gene_source "araport11"; gene_biotype "protein_coding";	-	18356	gene_id "AT2G06960"; gene_source "araport11"; gene_biotype "protein_coding";	-	5519	5.3305	10.9807	3.73734	2.01578	3.38408	6.40498	10.6591	6.84689	27.2335	48.9218	37.6517	18.4834	8.70949	8.39447	15.8544	6.29325	4.34228	5.83708	12.4146	11.3684	11.6614	19.7154	23.1019
XLOC_011053	Novel intergenic lncRNA_Ch2:3293967-3294696	X	730	3.33678	canonical_lncRNA	none	Ch2:3293967-3294696	-	1	1				O							gene_id "AT2G07681"; gene_source "araport11"; gene_biotype "protein_coding";	+	1601	gene_id "AT2G07626"; gene_source "araport11"; gene_biotype "protein_coding";		1776	0.0601336	1.00095	0.18127	0.466405	0.867046	0.609039	0.732404	1.44546	1.83688	2.78783	2.97075	2.06119	2.03219	2.21195	0.304143	0.367071	0.67904	1.09898	1.48942	1.15423	1.21391	1.66636	2.27259
XLOC_011059	Novel intergenic lncRNA_Ch2:3308145-3309000	X	856	3.19115	canonical_lncRNA	none	Ch2:3308145-3309000	-	1	1				O							gene_id "AT2G07774"; gene_source "araport11"; gene_biotype "protein_coding";	-	3495	gene_id "AT2G07687"; gene_source "araport11"; gene_biotype "protein_coding";	-	2654	1.89706	2.06248	0.579587	0.516973	1.33069	1.03857	1.79995	1.27809	2.67172	2.54283	2.8447	2.83894	3.10999	0.893356	0.933559	0.704196	0.578971	0.651843	0.677293	1.39418	1.62003	1.07784	1.55015
XLOC_011162	Novel intergenic lncRNA_Ch2:5419010-5420872	X	1518	3.32367	canonical_lncRNA	none	Ch2:5419010-5420872	-	2	1				O							gene_id "AT2G13126"; gene_source "araport11"; gene_biotype "protein_coding";	-	2138	gene_id "AT2G13150"; gene_source "araport11"; gene_biotype "protein_coding";	+	17667	0.925328	0.541492	0.261502	0.179424	0.187622	0.382982	0.600797	0.669333	1.11712	1.27823	1.49448	0.864094	2.53075	2.57518	0.643515	0.242706	0.209913	0.321675	0.334235	0.508781	0.862914	0.524992	1.03818
XLOC_011188	Novel intergenic lncRNA_Ch2:5864935-5865611	X	595	20.9404	canonical_lncRNA	none	Ch2:5864935-5865611	-	2	1			O								gene_id "AT2G13965"; gene_source "araport11"; gene_biotype "protein_coding";	+	321	gene_id "AT2G13980"; gene_source "araport11"; gene_biotype "protein_coding";	-	4617	6.50538	4.51186	7.52095	8.37122	8.52717	10.5972	13.3997	10.9908	11.5564	15.3825	12.7541	14.6837	19.7939	13.1668	9.42217	5.97914	6.2608	8.75227	9.03296	12.8887	10.3813	13.2095	13.061
XLOC_011555	Novel intergenic lncRNA_Ch2:8994036-8997050	X	2013	2.12066	canonical_lncRNA	none	Ch2:8994036-8997050	-	12	2				O							gene_id "AT2G20900"; gene_name "DGK5"; gene_source "araport11"; gene_biotype "protein_coding";	-	761	gene_id "AT2G20920"; gene_source "araport11"; gene_biotype "protein_coding";	+	4119	0	0	0	0.0509759	0.015794	0.034136	0.0784788	0.0390078	0.0393652	0.118099	0.0333015	0.0770183	0.949182	2.12066	0	0.0167163	0	0	0	0.0350421	0.0576849	0.0209339	0.0620959
XLOC_011690	Novel intergenic lncRNA_Ch2:9927709-9929531	X	1628	1.88623	Ribo_lncRNA	none	Ch2:9927709-9929531	-	2	2				O							gene_id "AT2G23321"; gene_source "araport11"; gene_biotype "protein_coding";	+	1191	gene_id "AT2G23340"; gene_name "ERF008"; gene_source "araport11"; gene_biotype "protein_coding";	+	8531	0	0.411367	0.42667	0.167286	0.758025	0.756155	0.733994	0.720061	0.702437	1.39523	1.41387	0.781942	0.770939	0.80902	1.17269	0.329145	0.413169	0.514138	0.57873	0.560609	0.615234	1.00471	1.04436
XLOC_011691	Novel intergenic lncRNA_Ch2:9930659-9932381	X	1433	4.07743	canonical_lncRNA	none	Ch2:9930659-9932381	-	2	1				O							gene_id "AT2G23321"; gene_source "araport11"; gene_biotype "protein_coding";	+	4141	gene_id "AT2G23340"; gene_name "ERF008"; gene_source "araport11"; gene_biotype "protein_coding";	+	6853	0	0	0.0230863	0.142561	0.110426	0	0.109739	0.681818	1.10091	2.11381	2.65427	1.53468	1.72544	1.89784	0.0309881	0.0233748	0.024709	0.194733	0.12646	0.1225	0.107549	0.321997	0.665698
XLOC_011740	Novel intergenic lncRNA_Ch2:10271035-10273772	X	717	1.43099	canonical_lncRNA	none	Ch2:10271035-10273772	-	2	1				O							gene_id "AT2G24150"; gene_name "HHP3"; gene_source "araport11"; gene_biotype "protein_coding";	-	3428	gene_id "AT2G24170"; gene_name "TMN10"; gene_source "araport11"; gene_biotype "protein_coding";	-	2786	0	0.0425228	0	0.0475537	0.176805	0.0477665	0.307483	0.491253	0.771173	0.859334	1.30476	1.29326	0.531276	0	0.310098	0	0	0.0487173	0.0506194	0.343241	0.322874	0.351515	0.695127
XLOC_012146	Novel intergenic lncRNA_Ch2:13049320-13052386	X	2399	9.51336	canonical_lncRNA	none	Ch2:13049320-13052386	-	3	2				O							gene_id "AT2G30630"; gene_source "araport11"; gene_biotype "protein_coding";	-	101	gene_id "AT2G30650"; gene_source "araport11"; gene_biotype "protein_coding";	-	3120	0.219553	0.735984	0.441222	0.6102	0.501229	1.19735	0.773383	1.48226	1.69309	2.38684	3.33737	3.42511	4.64523	7.24361	0.462688	0.516538	0.678838	0.596054	0.558905	1.11207	1.18832	1.6259	1.6422
XLOC_012215	Novel intergenic lncRNA_Ch2:13505539-13507058	X	1520	1.25711	canonical_lncRNA	none	Ch2:13505539-13507058	-	1	1				O							gene_id "AT2G31751"; gene_source "araport11"; gene_biotype "lncRNA";	-	3264	gene_id "AT2G31760"; gene_name "ARI10"; gene_source "araport11"; gene_biotype "protein_coding";	+	1435	0.317453	0.0800626	0.0869953	0.0223837	0.0208057	0.112419	0.0620287	0.0256928	0.0777845	0.0622296	0.0877369	0.279008	0.325096	1.25711	0.233543	0.0880825	0.0465551	0.114657	0.0476535	0	0.0506594	0.110306	0.0272666
XLOC_012606	Novel intergenic lncRNA_Ch2:16025441-16028648	X	1527	19.5441	canonical_lncRNA	none	Ch2:16025441-16028648	-	10	4				O							gene_id "AT2G38255"; gene_source "araport11"; gene_biotype "protein_coding";	-	587	gene_id "AT2G38270"; gene_name "GRXS16"; gene_source "araport11"; gene_biotype "protein_coding";	-	5418	3.46769	4.00841	4.11595	4.37058	5.31244	6.64149	9.39939	8.07816	9.70992	13.3035	11.5965	11.683	15.5751	18.5738	4.26778	3.68229	2.86691	4.63826	5.15337	6.67912	7.15239	8.33911	11.2487
XLOC_012643	Novel intergenic lncRNA_Ch2:16276918-16279323	X	1322	5.25149	Ribo_lncRNA	none	Ch2:16276918-16279323	-	8	5			O								gene_id "AT2G38970"; gene_source "araport11"; gene_biotype "protein_coding";	+	46	gene_id "AT2G38995"; gene_source "araport11"; gene_biotype "protein_coding";	+	4611	1.16766	1.94362	2.76561	2.3547	1.94818	3.53486	4.46967	4.48487	4.34613	5.25149	3.6513	2.25775	2.25489	0.839646	2.5648	2.31651	1.45309	1.67007	2.14843	2.7482	2.54748	4.30365	3.78246
XLOC_013016	Novel intergenic lncRNA_Ch2:18460464-18461201	X	662	3.75659	canonical_lncRNA	none	Ch2:18460464-18461201	-	2	1			O								gene_id "AT2G44770"; gene_source "araport11"; gene_biotype "protein_coding";	+	81	gene_id "AT2G44790"; gene_name "UCC2"; gene_source "araport11"; gene_biotype "protein_coding";	-	897	0	0.0460663	0	0	0	0	0	0.0591323	0.0596741	0	0.050482	0.350258	0.402885	0.642946	0.0671879	0	0	0	0	0	0	0	0
XLOC_013199	Novel intergenic lncRNA_Ch2:2384422-2385073	X	652	1.16713	canonical_lncRNA	none	Ch2:2384422-2385073	.	1	1				O							gene_id "AT2G06095"; gene_source "araport11"; gene_biotype "protein_coding";	+	9677	gene_id "AT2G06105"; gene_source "araport11"; gene_biotype "protein_coding";		9940	0	0	0	0	0	0	0	0	0	0	0	0.0591834	0	0.260734	0	0	0	0	0	0	0	0	0
XLOC_013200	Novel intergenic lncRNA_Ch2:3392360-3397419	X	5060	62.4192	Ribo_lncRNA	none	Ch2:3392360-3397419	.	1	2				O							gene_id "AT2G07641"; gene_source "araport11"; gene_biotype "protein_coding";	+	1634	gene_id "AT2G07642"; gene_source "araport11"; gene_biotype "protein_coding";	+	3378	20.7272	22.3025	15.8424	16.3048	23.0766	24.992	26.5027	37.2298	40.179	51.3647	58.7068	62.4192	51.5093	28.2672	13.8844	16.1858	15.2645	19.1137	20.468	24.1446	26.4136	31.961	35.7034
XLOC_013201	Novel intergenic lncRNA_Ch2:3465293-3465584	X	292	12.2105	canonical_lncRNA	none	Ch2:3465293-3465584	.	1	1				O							gene_id "AT2G07758"; gene_source "araport11"; gene_biotype "tRNA";	+	3142	gene_id "AT2G07732"; gene_source "araport11"; gene_biotype "protein_coding";	-	2576	2.10902	3.97025	1.13527	2.45367	3.04092	3.63829	4.42507	6.43749	11.0981	10.5571	9.27411	11.6512	8.09329	2.91645	3.20008	1.95408	0.972058	2.75311	4.10435	2.28912	4.23102	10.94	7.54348
XLOC_013202	Novel intergenic lncRNA_Ch2:3641880-3642687	X	808	1.33794	canonical_lncRNA	none	Ch2:3641880-3642687	.	1	1				O							gene_id "AT2G08986"; gene_source "araport11"; gene_biotype "protein_coding";	+	15420	gene_id "AT2G09388"; gene_source "araport11"; gene_biotype "protein_coding";	+	8469	0	0	0	0	0	0.0846419	0	0	0.24402	0	0.0412864	0.0954856	0.188284	0.157749	0	0	0	0	0	0	0	0.0519068	0.0513234
XLOC_013203	Novel intergenic lncRNA_Ch2:4558550-4559282	X	733	1.03798	canonical_lncRNA	none	Ch2:4558550-4559282	.	1	1				O							gene_id "AT2G11405"; gene_source "araport11"; gene_biotype "protein_coding";	+	15028	gene_id "AT2G11462"; gene_source "araport11"; gene_biotype "protein_coding";	-	30453	0	0	0	0	0	0	0	0	0	0.0645675	0.0910331	0.0526345	0.0518938	0.0579705	0	0	0	0	0	0	0	0	0
XLOC_013206	Novel intergenic lncRNA_Ch2:4920214-4920761	X	548	1.91457	canonical_lncRNA	none	Ch2:4920214-4920761	.	1	1				O							gene_id "AT2G12205"; gene_source "araport11"; gene_biotype "protein_coding";	+	18871	gene_id "AT2G12280"; gene_source "araport11"; gene_biotype "protein_coding";	+	1521	0	0	0	0	0	0.062437	0	0.142696	0	0	0.365464	0.281744	0.555558	0.155153	0	0	0	0	0	0	0.0703397	0	0.45431
XLOC_013209	Novel intergenic lncRNA_Ch2:5715100-5715636	X	537	1.79057	canonical_lncRNA	none	Ch2:5715100-5715636	.	1	1				O							gene_id "AT2G13690"; gene_name "PRL1IFG"; gene_source "araport11"; gene_biotype "protein_coding";	-	6083	gene_id "AT2G13720"; gene_source "araport11"; gene_biotype "protein_coding";	+	8371	0	0	0	0.0634345	0	0	0	0	0	0	0	0	0.28348	0.0791687	0	0.0624054	0	0	0	0.261639	0	0	0
XLOC_013211	Novel intergenic lncRNA_Ch2:6209444-6210098	X	655	6.33104	canonical_lncRNA	none	Ch2:6209444-6210098	.	1	1				O							gene_id "AT2G14540"; gene_name "ATSRP2"; gene_source "araport11"; gene_biotype "protein_coding";	-	10038	gene_id "AT2G14560"; gene_name "LURP1"; gene_source "araport11"; gene_biotype "protein_coding";	+	3519	0	0	0	0	0.0966478	0.0522217	0.0480233	0.537073	1.02377	2.09578	5.14546	6.12684	6.33104	4.08772	0	0.0511457	0	0.0532612	0.0553408	0.107216	0.235326	0.512401	1.96324
XLOC_013214	Novel intergenic lncRNA_Ch2:9922669-9923603	X	935	1.18675	canonical_lncRNA	none	Ch2:9922669-9923603	.	1	1				O							gene_id "AT2G07895"; gene_source "araport11"; gene_biotype "miRNA";		2472	gene_id "AT2G23320"; gene_name "WRKY15"; gene_source "araport11"; gene_biotype "protein_coding";	+	1283	0	0	0	0	0	0	0	0.0417851	0.084336	0.354222	0.463742	0.206255	1.0981	0.863227	0	0	0	0	0.0387504	0	0	0.358791	0.443447
XLOC_013215	Novel intergenic lncRNA_Ch2:11162576-11163946	X	1371	2.01407	canonical_lncRNA	none	Ch2:11162576-11163946	.	1	1				O							gene_id "AT2G26211"; gene_name "MIR825A"; gene_source "araport11"; gene_biotype "miRNA";	+	2731	gene_id "AT2G26230"; gene_source "araport11"; gene_biotype "protein_coding";	+	629	0.127992	0.0887701	0.0482284	0.347454	0	0.199434	0.343875	0.142435	0.402473	0.896969	1.16735	0.618705	1.19227	1.17701	0.129472	0.122078	0.0258092	0.0508509	0.0528363	0.230319	0.365099	0.366909	0.302321
XLOC_013217	Novel intergenic lncRNA_Ch2:12370499-12370672	X	174	5.06791	canonical_lncRNA	none	Ch2:12370499-12370672	.	1	1				O							gene_id "AT2G28830"; gene_name "PUB12"; gene_source "araport11"; gene_biotype "protein_coding";	-	79	gene_id "AT2G28840"; gene_name "XBAT31"; gene_source "araport11"; gene_biotype "protein_coding";	+	7600	5.06791	0	0	0	0.365362	0.394833	0	0.225591	0.910633	0.273199	0	0.445415	0.658721	0	1.28162	0	0.81754	0.201346	0.418415	0.810627	0.66721	1.21066	1.67587
XLOC_013721	Novel intergenic lncRNA_Ch3:3113262-3113913	X	578	1.97877	canonical_lncRNA	none	Ch3:3113262-3113913	+	2	1				O							gene_id "AT3G10090"; gene_name "RPS28A"; gene_source "araport11"; gene_biotype "protein_coding";	-	3168	gene_id "AT3G10110"; gene_name "TIM221"; gene_source "araport11"; gene_biotype "protein_coding";	+	2563	1.97877	0.0527843	0.057355	0.0590293	0.0548678	0	0.109053	0.271023	0.0683766	0	0.0578439	0.401338	0	0.221013	0.384931	0.116143	0.245546	0	0	0	0.133597	0	0.0719062
XLOC_013897	Novel intergenic lncRNA_Ch3:4283126-4288893	X	882	16.3438	Ribo_lncRNA	none	Ch3:4283126-4288893	+	4	2				O							gene_id "AT3G13240"; gene_source "araport11"; gene_biotype "protein_coding";	+	6595	gene_id "AT3G13275"; gene_source "araport11"; gene_biotype "protein_coding";	-	5940	4.49883	4.13607	6.22883	3.89509	6.26042	8.06957	12.5179	5.02977	8.64776	10.3776	11.053	8.82751	13.7802	8.10204	2.75166	4.86971	4.64134	4.15666	5.7874	8.8695	7.80535	6.79819	10.8735
XLOC_014938	Novel intergenic lncRNA_Ch3:11097151-11098620	X	595	1.47103	canonical_lncRNA	none	Ch3:11097151-11098620	+	3	1				O							gene_id "AT3G29110"; gene_name "TPS16"; gene_source "araport11"; gene_biotype "protein_coding";	-	11148	gene_id "AT3G29130"; gene_source "araport11"; gene_biotype "protein_coding";	-	2081	0.0740497	0.0513577	0.11161	0.0574339	0.213539	0.403836	0.318316	0.395547	0.532228	0.479021	1.23817	0.260327	1.34749	0.0716798	0.674149	0.113004	0.179182	0.235357	0.0611366	0.651446	0.584936	0.636823	0.489739
XLOC_015039	Novel intergenic lncRNA_Ch3:14238870-14240863	X	939	8.561	Ribo_lncRNA	none	Ch3:14238870-14240863	+	5	2				O							gene_id "AT3G42050"; gene_name "VHAH"; gene_source "araport11"; gene_biotype "protein_coding";	-	5429	gene_id "AT3G42060"; gene_source "araport11"; gene_biotype "protein_coding";	-	12307	1.83047	2.14845	1.52095	2.40263	2.33476	3.62007	4.77497	3.13388	5.31317	5.46515	7.1345	6.64141	4.67711	3.27118	1.70919	1.9339	1.70357	3.31919	2.63503	2.85282	3.25438	3.7673	4.74488
XLOC_015061	Novel intergenic lncRNA_Ch3:14917032-14918668	X	608	139.482	Ribo_lncRNA	none	Ch3:14917032-14918668	+	5	4				O							gene_id "AT3G42800"; gene_source "araport11"; gene_biotype "protein_coding";	+	9997	gene_id "AT3G42830"; gene_name "RBX1B"; gene_source "araport11"; gene_biotype "protein_coding";	-	12499	10.9775	15.58	10.2999	9.64205	16.9288	25.6006	27.0842	37.6034	75.9612	94.7619	114.099	139.482	137.393	72.3426	11.5456	10.1513	11.7862	15.7701	19.747	23.1987	29.2875	36.123	54.6058
XLOC_016491	Novel intergenic lncRNA_Ch3:1284717-1285355	X	545	4.29515	canonical_lncRNA	none	Ch3:1284717-1285355	-	2	1				O							gene_id "AT3G04710"; gene_name "TPR10"; gene_source "araport11"; gene_biotype "protein_coding";	+	3547	gene_id "AT3G04720"; gene_name "HEL"; gene_source "araport11"; gene_biotype "protein_coding";	-	410	0	0	0.0608406	0	0	0.188691	0.11568	0.359367	1.16051	3.39461	4.29515	2.48342	1.53904	0.547037	0	0	0	0.0641489	0	0.0645665	0	0.308573	0.839038
XLOC_016650	Novel intergenic lncRNA_Ch3:2189530-2192451	X	2443	20.1095	canonical_lncRNA	none	Ch3:2189530-2192451	-	3	2				O							gene_id "AT3G06930"; gene_name "PRMT13"; gene_source "araport11"; gene_biotype "protein_coding";	-	96	gene_id "AT3G06950"; gene_source "araport11"; gene_biotype "protein_coding";	+	1095	1.92238	3.41419	3.66921	3.76239	4.08	5.31891	6.7577	6.71781	7.29589	9.82071	10.842	12.6954	15.4903	19.3911	3.99823	3.23526	3.27502	3.72597	4.62794	5.89117	5.94483	6.18032	7.63856
XLOC_016741	Novel Divergent lncRNA_Ch3:2705466-2706264	X	475	2.69295	canonical_lncRNA	none	Ch3:2705466-2706264	-	3	1		O	O								gene_id "AT3G08880"; gene_name "SPC24"; gene_source "araport11"; gene_biotype "protein_coding";	+	652	gene_id "AT3G08890"; gene_source "araport11"; gene_biotype "protein_coding";	+	979	1.02163	2.51218	1.95979	0.432215	1.00436	0.36179	0.266163	0.16537	0.33377	0.200269	0.988249	0.326512	0.0804794	0.26971	2.16083	2.69295	1.34842	0.811782	0.230039	0.371394	0.0815165	0	0.26325
XLOC_017015	Novel intergenic lncRNA_Ch3:4285614-4286508	X	811	1.19091	canonical_lncRNA	none	Ch3:4285614-4286508	-	2	1				O							gene_id "AT3G13240"; gene_source "araport11"; gene_biotype "protein_coding";	+	9083	gene_id "AT3G13275"; gene_source "araport11"; gene_biotype "protein_coding";	-	2867	0.541871	0.413401	0.245017	0.0840566	0.312522	0.759894	0.427045	0.578897	0.778935	0.993174	0.741318	0.190499	0.751273	0.367171	0.32888	0.330772	0.743011	0.602793	0.40264	0.780066	0.951194	1.19091	0.767947
XLOC_017116	Novel intergenic lncRNA_Ch3:4967173-4970261	X	2266	7.00293	Ribo_lncRNA	none	Ch3:4967173-4970261	-	5	1			O								gene_id "AT3G14790"; gene_name "RHM3"; gene_source "araport11"; gene_biotype "protein_coding";	+	98	gene_id "AT3G14810"; gene_name "MSL5"; gene_source "araport11"; gene_biotype "protein_coding";	-	3590	3.08277	3.21384	2.83462	3.17302	2.99125	3.35337	3.72275	3.43495	4.529	5.45588	5.11339	4.82244	6.56905	4.692	4.27554	3.26948	2.75237	3.72824	2.68925	3.59745	4.15219	5.39126	5.42225
XLOC_017143	Novel intergenic lncRNA_Ch3:5152228-5153632	X	1279	1.84224	canonical_lncRNA	none	Ch3:5152228-5153632	-	2	1				O							gene_id "AT3G15300"; gene_name "VQ19"; gene_source "araport11"; gene_biotype "protein_coding";	-	3888	gene_id "AT3G15340"; gene_name "PPI2"; gene_source "araport11"; gene_biotype "protein_coding";	-	7013	1.37314	1.59519	1.78506	1.30465	0.890946	0.722108	1.40189	0.611234	0.431784	0.518158	0.574	0.030171	0.208225	0.0332298	0.659778	0.942972	1.41213	1.33658	1.84224	0.356911	0.964155	1.70573	0.421639
XLOC_017765	Novel intergenic lncRNA_Ch3:9570313-9572031	X	1395	53.3004	canonical_lncRNA	none	Ch3:9570313-9572031	-	4	1				O							gene_id "AT3G26160"; gene_name "CYP71B17"; gene_source "araport11"; gene_biotype "protein_coding";	-	427	gene_id "AT3G26170"; gene_name "CYP71B19"; gene_source "araport11"; gene_biotype "protein_coding";	-	2203	3.75029	5.77038	6.55504	10.7307	13.6549	20.649	22.0596	26.4016	31.2021	25.1777	34.8271	30.6344	31.4595	25.0153	5.32383	6.54077	7.95632	13.4473	17.511	26.8177	24.203	30.0539	39.8994
XLOC_017897	Novel intergenic lncRNA_Ch3:10399999-10401566	X	1323	1.61484	canonical_lncRNA	none	Ch3:10399999-10401566	-	3	2				O							gene_id "AT3G27990"; gene_source "araport11"; gene_biotype "lncRNA";	-	1764	gene_id "AT3G27999"; gene_source "araport11"; gene_biotype "protein_coding";	+	1978	0.564573	0.0690995	0.0250276	0.386374	0.31125	0.388103	0.618627	0.798285	1.01446	0.644501	0.933917	1.07996	0.489217	1.02871	0.604691	0.304085	0	0.0791655	0.356445	0.451525	0.291483	0.729881	1.28647
XLOC_018025	Novel intergenic lncRNA_Ch3:11860631-11861595	X	665	4.52678	canonical_lncRNA	none	Ch3:11860631-11861595	-	4	3				O							gene_id "AT3G30210"; gene_name "ATMYB121"; gene_source "araport11"; gene_biotype "protein_coding";	+	20129	gene_id "AT3G30220"; gene_source "araport11"; gene_biotype "protein_coding";	-	16949	0.795838	0.0919933	0.199918	0	0.143436	0.516687	0.190059	0.177128	1.01292	4.14717	3.52839	1.39891	1.26429	1.86172	0.603777	0.404833	0.320956	0.421578	0.383283	0.424322	0.349251	1.14069	1.44117
XLOC_018030	Novel intergenic lncRNA_Ch3:11896185-11896762	X	363	3.93711	canonical_lncRNA	none	Ch3:11896185-11896762	-	2	1				O							gene_id "AT3G30247"; gene_source "araport11"; gene_biotype "protein_coding";	-	7459	gene_id "AT3G30260"; gene_name "AGL79"; gene_source "araport11"; gene_biotype "protein_coding";	+	12638	0	0	0	0	0	0	0.348002	0.540544	1.41829	2.35662	3.32258	2.7749	0.526125	1.05792	0	0	0	0	0	0	0	0.464142	0.114731
XLOC_018047	Novel intergenic lncRNA_Ch3:12559196-12560079	X	762	12.6972	Ribo_lncRNA	none	Ch3:12559196-12560079	-	2	1				O							gene_id "AT3G30820"; gene_source "araport11"; gene_biotype "protein_coding";	+	27961	gene_id "AT3G30823"; gene_source "araport11"; gene_biotype "protein_coding";		1130	4.26838	5.76071	1.91264	1.61057	2.49504	1.30321	2.23156	3.1838	5.75227	8.08453	6.83898	6.4383	4.99819	3.07091	3.96762	3.16888	2.97757	2.61246	2.5716	2.16816	3.79695	4.62982	7.03015
XLOC_018132	Novel intergenic lncRNA_Ch3:15403740-15405449	X	1457	10.5332	canonical_lncRNA	none	Ch3:15403740-15405449	-	4	2				O							gene_id "AT3G43505"; gene_name "LCR30"; gene_source "araport11"; gene_biotype "protein_coding";	-	841	gene_id "AT3G43520"; gene_name "FAX2"; gene_source "araport11"; gene_biotype "protein_coding";	+	1275	1.02579	1.73676	1.90989	1.00622	1.74006	2.44454	2.59385	2.874	5.69224	9.14041	9.19515	9.67851	8.75802	4.32229	2.47203	1.61146	1.80078	1.41441	2.41618	2.41291	3.04523	3.63248	3.3066
XLOC_018138	Novel intergenic lncRNA_Ch3:15606921-15607845	X	925	9.08634	canonical_lncRNA	none	Ch3:15606921-15607845	-	1	2			O								gene_id "AT3G43710"; gene_source "araport11"; gene_biotype "protein_coding";	+	177	gene_id "AT3G43720"; gene_name "LTPG2"; gene_source "araport11"; gene_biotype "protein_coding";	-	7541	0.569317	6.97576	6.82897	7.83787	0.991895	0.221773	0.407886	0	0.0426243	0	0	0.0416974	0	0	8.11054	9.08634	3.44402	2.29957	0.235019	0	0.249843	0.136003	0.0448246
XLOC_018148	Novel intergenic lncRNA_Ch3:15768827-15773632	X	4663	1.96649	canonical_lncRNA	none	Ch3:15768827-15773632	-	2	2				O							gene_id "AT3G43950"; gene_source "araport11"; gene_biotype "protein_coding";	+	1813	gene_id "AT3G43960"; gene_name "RDL3"; gene_source "araport11"; gene_biotype "protein_coding";	-	2186	1.32613	1.1611	0.935596	0.941025	1.24761	0.879288	1.15225	0.820569	1.31818	1.34864	1.4511	1.20685	1.54031	1.14712	1.81714	1.41376	1.13032	1.05373	1.07934	1.15837	1.23823	1.33009	1.1463
XLOC_018164	Novel intergenic lncRNA_Ch3:15912626-15915427	X	2434	2.77657	canonical_lncRNA	none	Ch3:15912626-15915427	-	4	1			O								gene_id "AT3G44200"; gene_name "NEK5"; gene_source "araport11"; gene_biotype "protein_coding";	+	586	gene_id "AT3G44210"; gene_source "araport11"; gene_biotype "protein_coding";	+	3334	0.631403	0.600568	0.80212	0.797552	0.780341	1.04005	0.84011	0.979697	1.50732	1.7505	1.71389	1.205	1.7977	2.77657	0.602203	0.605667	0.189161	0.315359	0.81918	0.99552	1.34586	1.06877	1.15902
XLOC_018182	Novel intergenic lncRNA_Ch3:16055902-16056810	X	702	1.62046	canonical_lncRNA	none	Ch3:16055902-16056810	-	2	1				O							gene_id "AT3G44405"; gene_source "araport11"; gene_biotype "protein_coding";	-	4661	gene_id "AT3G44428"; gene_source "araport11"; gene_biotype "protein_coding";	-	11157	0	0.825245	0.519144	0.680018	0.677225	0.780641	0.987084	1.28233	0.843962	1.62046	0.951946	1.21089	1.13959	0.666827	1.14028	0.238924	0.909221	0.84594	1.08579	0.350596	1.04434	1.25666	1.06503
XLOC_018325	Novel intergenic lncRNA_Ch3:17065299-17066561	X	502	5.40656	canonical_lncRNA	none	Ch3:17065299-17066561	-	3	3				O							gene_id "AT3G46380"; gene_source "araport11"; gene_biotype "protein_coding";	-	5403	gene_id "AT3G46390"; gene_source "araport11"; gene_biotype "protein_coding";	-	5771	2.28411	0.913941	0.926875	1.29462	0.760012	1.9164	1.32175	2.34633	2.05212	2.27319	2.47048	2.70239	2.28374	1.61574	1.15526	1.60878	1.13374	0.907469	2.39352	2.31857	2.23607	3.6936	3.81809
XLOC_018360	Novel intergenic lncRNA_Ch3:17274793-17275300	X	431	2.39074	canonical_lncRNA	none	Ch3:17274793-17275300	-	2	1				O							gene_id "AT3G46900"; gene_name "COPT2"; gene_source "araport11"; gene_biotype "protein_coding";	+	5283	gene_id "AT3G46910"; gene_source "araport11"; gene_biotype "protein_coding";	+	3411	0	0	0.0770081	0	0	0.636886	0.0732103	0.363891	0.73445	1.43222	2.01928	1.07772	2.39074	1.78047	0	0	0	0	0	0.0817241	0.269062	0.0976429	0.193091
XLOC_019094	Novel intergenic lncRNA_Ch3:21792380-21794023	X	1319	1.93412	canonical_lncRNA	none	Ch3:21792380-21794023	-	4	1				O							gene_id "AT3G58970"; gene_name "MRS24"; gene_source "araport11"; gene_biotype "protein_coding";	-	904	gene_id "AT3G58980"; gene_source "araport11"; gene_biotype "protein_coding";	-	1722	0.46671	0.809226	0.577824	0.775686	0.9373	1.03888	1.17031	1.06843	1.10817	1.00637	0.962805	0.615283	0.577738	0	0.876764	1.01747	0.537773	0.900621	1.01835	1.25308	1.57999	1.30604	1.48034
XLOC_019373	Novel intergenic lncRNA_Ch3:1959104-1960423	X	1320	3.98824	sRNA_precursor	none	Ch3:1959104-1960423	.	1	1				O							gene_id "AT3G06430"; gene_name "EMB2750"; gene_source "araport11"; gene_biotype "protein_coding";	-	800	gene_id "AT3G06435"; gene_source "araport11"; gene_biotype "protein_coding";	-	7865	3.98824	3.36539	1.8785	1.21156	1.91684	2.04556	1.83348	1.00601	1.4034	1.32581	1.43983	0.701048	0.863979	1.96247	2.99213	2.10485	1.23313	1.79578	1.26222	0.531609	1.13765	1.07977	1.19324
XLOC_019374	Novel intergenic lncRNA_Ch3:1960526-1962295	X	1770	25.2517	sRNA_precursor	none	Ch3:1960526-1962295	.	1	1				O							gene_id "AT3G06430"; gene_name "EMB2750"; gene_source "araport11"; gene_biotype "protein_coding";	-	2222	gene_id "AT3G06435"; gene_source "araport11"; gene_biotype "protein_coding";	-	5993	25.2517	2.32024	1.75547	0.884139	1.17911	0.75295	0.656906	0.397112	0.400751	0.480916	0.772212	0.348476	0.730092	0.527732	2.20592	2.04213	2.25863	1.31928	0.736542	0.654024	1.50075	1.04189	0.561917
XLOC_019375	Novel intergenic lncRNA_Ch3:1963629-1963887	X	259	15.6319	canonical_lncRNA	none	Ch3:1963629-1963887	.	1	1				O							gene_id "AT3G06430"; gene_name "EMB2750"; gene_source "araport11"; gene_biotype "protein_coding";	-	5325	gene_id "AT3G06435"; gene_source "araport11"; gene_biotype "protein_coding";	-	4401	15.6319	0.707064	0.640242	0	0	0.132376	0.243467	0	0	0.183191	0.12914	0.746675	0.294467	0.328949	1.71876	0.388946	0.411147	0	0.140282	0.13589	0.149131	0.16236	0.160535
XLOC_019379	Novel intergenic lncRNA_Ch3:7368265-7368490	X	226	7.01398	canonical_lncRNA	none	Ch3:7368265-7368490	.	1	1				O							gene_id "AT3G21000"; gene_source "araport11"; gene_biotype "protein_coding";	+	2874	gene_id "AT3G21055"; gene_name "PSBTN"; gene_source "araport11"; gene_biotype "protein_coding";	-	7942	7.01398	1.75666	0	0.151115	0.140461	0.151791	0	0.346909	0.175044	1.0503	1.33272	2.56856	2.70124	0.75439	1.18251	0.891982	0.471448	1.2385	0.965143	0.623282	0	0.930863	0
XLOC_019380	Novel intergenic lncRNA_Ch3:7368698-7369303	X	606	1.48692	canonical_lncRNA	none	Ch3:7368698-7369303	.	1	1				O							gene_id "AT3G21000"; gene_source "araport11"; gene_biotype "protein_coding";	+	3307	gene_id "AT3G21055"; gene_name "PSBTN"; gene_source "araport11"; gene_biotype "protein_coding";	-	7129	0.724585	0.150762	0.0546057	0.224799	0.104475	0.169354	0.207651	0.0645079	0.065099	0.62497	1.48692	0.636833	0.941808	0.771535	0.439776	0	0.175332	0.518175	0.0598229	0.173849	0.0635964	0.0692377	0
XLOC_019381	Novel intergenic lncRNA_Ch3:7370141-7370381	X	241	4.38374	canonical_lncRNA	none	Ch3:7370141-7370381	.	1	1				O							gene_id "AT3G21000"; gene_source "araport11"; gene_biotype "protein_coding";	+	4750	gene_id "AT3G21055"; gene_name "PSBTN"; gene_source "araport11"; gene_biotype "protein_coding";	-	6051	4.38374	0.886777	0	0	0	0.142304	0.39259	0.975682	0.492311	0	1.1106	0.160535	0.474828	0.70724	0	0.139372	0.147328	0.580547	0.150804	0	0	0	0.517725
XLOC_019384	Novel intergenic lncRNA_Ch3:10497538-10497796	X	259	4.0779	canonical_lncRNA	none	Ch3:10497538-10497796	.	1	1				O							gene_id "AT3G28155"; gene_source "araport11"; gene_biotype "protein_coding";	-	11547	gene_id "AT3G28170"; gene_source "araport11"; gene_biotype "protein_coding";	+	381	4.0779	0.235688	0	0.131786	0	0	0	0	0	0	0	0	0	0	0.171876	0	0.137049	0	0	0	0.298262	0	0.160535
XLOC_019386	Novel intergenic lncRNA_Ch3:11146978-11147622	X	645	1.24191	canonical_lncRNA	none	Ch3:11146978-11147622	.	1	1				O							gene_id "AT3G29173"; gene_source "araport11"; gene_biotype "protein_coding";	-	7800	gene_id "AT3G29180"; gene_source "araport11"; gene_biotype "protein_coding";	+	545	0	0	0	0	0	0	0	0	0	0	0	0	0	0.065892	0	0	0	0	0	0	0	0	0
XLOC_019387	Novel intergenic lncRNA_Ch3:11428472-11429170	X	699	1.375	Ribo_lncRNA	none	Ch3:11428472-11429170	.	1	1				O							gene_id "AT3G29590"; gene_name "5MAT"; gene_source "araport11"; gene_biotype "protein_coding";	-	28140	gene_id "AT3G29630"; gene_name "UGT79B4"; gene_source "araport11"; gene_biotype "protein_coding";	-	17832	0	0	0	0	0	0	0	0	0	0	0	0	0	0.121589	0	0	0	0	0	0	0	0	0
XLOC_019389	Novel intergenic lncRNA_Ch3:11622885-11623596	X	712	1.23737	canonical_lncRNA	none	Ch3:11622885-11623596	.	1	1				O							gene_id "AT3G29785"; gene_source "araport11"; gene_biotype "protein_coding";	-	10199	gene_id "AT3G29770"; gene_name "MES11"; gene_source "araport11"; gene_biotype "protein_coding";	+	24500	0.369936	0	0	0	0	0	0	0	0	0	0	0	0	0.0596827	0	0	0	0	0	0	0	0	0
XLOC_019390	Novel intergenic lncRNA_Ch3:11647368-11647782	X	415	3.2524	canonical_lncRNA	none	Ch3:11647368-11647782	.	1	1				O							gene_id "AT3G29785"; gene_source "araport11"; gene_biotype "protein_coding";	-	34682	gene_id "AT3G29770"; gene_name "MES11"; gene_source "araport11"; gene_biotype "protein_coding";	+	314	0.8471	1.02815	0.638386	0.903405	0.381689	0.742457	2.35175	0.565613	0.665928	2.28326	1.28766	0.558383	1.37631	0.102499	0.642667	0.969545	0.768665	0.336549	1.66103	0.846851	1.85873	1.51771	2.301
XLOC_019391	Novel intergenic lncRNA_Ch3:11983621-11984000	X	380	2.72523	canonical_lncRNA	none	Ch3:11983621-11984000	.	1	1				O							gene_id "AT3G30390"; gene_name "AVT6A"; gene_source "araport11"; gene_biotype "protein_coding";	-	3975	gene_id "AT3G30383"; gene_source "araport11"; gene_biotype "protein_coding";	+	594	0	1.20332	1.04601	0.179424	0.0833874	0	0.331474	0.102974	1.45485	1.99529	2.72523	2.43979	1.00228	1.11964	0.351008	0.706054	1.21283	0.643351	0.572974	0.185011	0.812154	0.442098	0.874258
XLOC_019393	Novel intergenic lncRNA_Ch3:12239317-12240040	X	724	1.21683	canonical_lncRNA	none	Ch3:12239317-12240040	.	1	1				O							gene_id "AT3G30580"; gene_source "araport11"; gene_biotype "protein_coding";	-	71136	gene_id "AT3G30705"; gene_source "araport11"; gene_biotype "protein_coding";	-	31579	0	0	0	0	0	0	0	0	0	0	0	0	0	0.0586921	0	0	0	0	0	0	0.0532169	0	0
XLOC_019394	Novel intergenic lncRNA_Ch3:12249462-12250360	X	899	1.8258	canonical_lncRNA	none	Ch3:12249462-12250360	.	1	1				O							gene_id "AT3G30580"; gene_source "araport11"; gene_biotype "protein_coding";	-	81281	gene_id "AT3G30705"; gene_source "araport11"; gene_biotype "protein_coding";	-	21259	0	0	0	0	0	0	0.0349746	0	0	0	0	0	0	0.425289	0	0	0	0	0	0	0	0	0
XLOC_019396	Novel intergenic lncRNA_Ch3:13406889-13407945	X	1057	1.02246	canonical_lncRNA	none	Ch3:13406889-13407945	.	1	1				O							gene_id "AT3G32420"; gene_source "araport11"; gene_biotype "protein_coding";		31422	gene_id "AT3G32896"; gene_source "araport11"; gene_biotype "protein_coding";	+	16960	0	0	0	0	0	0	0	0.0369577	0	0	0	0	0	0.160736	0	0	0.0334835	0	0	0	0	0	0
XLOC_019398	Novel intergenic lncRNA_Ch3:13591440-13591987	X	548	20.5431	canonical_lncRNA	none	Ch3:13591440-13591987	.	1	1				O							gene_id "AT3G32980"; gene_name "PER32"; gene_source "araport11"; gene_biotype "protein_coding";	-	61342	gene_id "AT3G33187"; gene_source "araport11"; gene_biotype "protein_coding";	-	428700	0.721274	0	0	0	0	0	0	0.0713479	0.0720016	0	0	0	0.277779	2.63761	0	0	0	0.0636798	0	0.0640944	0.0703397	0	0
XLOC_019399	Novel intergenic lncRNA_Ch3:13634011-13635110	X	1100	1.34633	canonical_lncRNA	none	Ch3:13634011-13635110	.	1	1				O							gene_id "AT3G32980"; gene_name "PER32"; gene_source "araport11"; gene_biotype "protein_coding";	-	103913	gene_id "AT3G33187"; gene_source "araport11"; gene_biotype "protein_coding";	-	385577	0	0	0	0	0	0	0	0	0	0	0	0	0.0345644	0.193059	0	0	0	0	0	0	0	0	0
XLOC_019404	Novel intergenic lncRNA_Ch3:14408408-14409163	X	756	1.48305	canonical_lncRNA	none	Ch3:14408408-14409163	.	1	1				O							gene_id "AT3G42180"; gene_source "araport11"; gene_biotype "protein_coding";	-	79686	gene_id "AT3G42310"; gene_source "araport11"; gene_biotype "protein_coding";	+	50655	0	0	0	0	0	0	0	0	0	0	0	0	0	0.224818	0	0	0	0	0	0	0	0	0.0548582
XLOC_019405	Novel intergenic lncRNA_Ch3:14749371-14750403	X	1033	3.63526	canonical_lncRNA	none	Ch3:14749371-14750403	.	1	1				O							gene_id "AT3G06445"; gene_source "araport11"; gene_biotype "miRNA";	-	6567	gene_id "AT3G42660"; gene_source "araport11"; gene_biotype "protein_coding";	+	877	0.849562	0.618681	1.15243	0.395359	0.55123	1.38995	0.699967	0.945428	1.98451	2.51888	1.7111	1.00801	2.13489	0.493423	1.11719	0.842715	1.19918	1.31636	1.22747	0.713423	1.78957	1.70478	1.56521
XLOC_019408	Novel intergenic lncRNA_Ch3:15426764-15427680	X	917	1.13507	canonical_lncRNA	none	Ch3:15426764-15427680	.	1	1				O							gene_id "AT3G43520"; gene_name "FAX2"; gene_source "araport11"; gene_biotype "protein_coding";	+	18815	gene_id "AT3G43540"; gene_source "araport11"; gene_biotype "protein_coding";	+	2980	0	0	0	0	0	0	0	0	0	0	0	0	0	0.0926516	0	0	0	0.0380271	0	0	0	0	0
XLOC_019410	Novel intergenic lncRNA_Ch3:15609930-15610216	X	287	9.65649	canonical_lncRNA	none	Ch3:15609930-15610216	.	1	1				O							gene_id "AT3G43710"; gene_source "araport11"; gene_biotype "protein_coding";	+	3186	gene_id "AT3G43720"; gene_name "LTPG2"; gene_source "araport11"; gene_biotype "protein_coding";	-	5170	9.65649	0.212614	0	0	0	0	0	0	0	0	0	0	0	0	0	0.116956	0	0.243586	0	0	0	0	0
XLOC_019411	Novel intergenic lncRNA_Ch3:15676624-15677442	X	819	1.16905	sRNA_precursor	none	Ch3:15676624-15677442	.	1	1				O							gene_id "AT3G43810"; gene_name "CAM7"; gene_source "araport11"; gene_biotype "protein_coding";	-	10155	gene_id "AT3G43833"; gene_source "araport11"; gene_biotype "protein_coding";	+	10112	0.857455	0	0.0403869	0.290961	0.077271	1.16905	0.499137	1.04963	0.577774	1.0978	0.69243	0.471008	0	0.0518758	0.0542103	0.0817832	0.0864514	0.340663	0.707929	0.685763	0.470364	0.665715	0.658232
XLOC_019412	Novel intergenic lncRNA_Ch3:15717109-15717709	X	601	1.93283	canonical_lncRNA	none	Ch3:15717109-15717709	.	1	1				O							gene_id "AT3G43860"; gene_name "AtGH9A4"; gene_source "araport11"; gene_biotype "protein_coding";	+	7120	gene_id "AT3G43870"; gene_source "araport11"; gene_biotype "protein_coding";	+	10467	0	0	0	0.170004	0	0.227687	0.157036	0	0.196924	0.0787723	0.0555302	0.128428	0	0.35362	0.0739067	0.0557489	0	0	0.120643	0.292164	0	0.209444	0.55224
XLOC_019413	Novel intergenic lncRNA_Ch3:18243407-18243709	X	303	2.78073	canonical_lncRNA	none	Ch3:18243407-18243709	.	1	1				O							gene_id "AT3G49210"; gene_source "araport11"; gene_biotype "protein_coding";	-	1883	gene_id "AT3G49220"; gene_source "araport11"; gene_biotype "protein_coding";	+	5954	0.290314	0	0	0	0	0	0	0	0	0	0	0	1.76095	0.702557	0	0	0	0	0	0	0	0	0
XLOC_019526	Novel Divergent lncRNA_Ch4:761581-762496	X	406	2.53869	canonical_lncRNA	none	Ch4:761581-762496	+	2	1		O									gene_id "AT4G01760"; gene_source "araport11"; gene_biotype "protein_coding";	-	357	gene_id "AT4G01770"; gene_name "RGXT1"; gene_source "araport11"; gene_biotype "protein_coding";	+	2633	0	0	0	0.0841606	0.0782273	0	0.621925	0.193204	1.46231	1.98881	2.06176	2.19345	2.53869	0.630214	0	0	0	0.0862199	0.0895863	0.0867813	0.380949	1.14054	0.410079
XLOC_019767	Novel intergenic lncRNA_Ch4:3840791-3842075	X	1285	1.09006	canonical_lncRNA	none	Ch4:3840791-3842075	+	1	2				O							gene_id "AT4G06634"; gene_name "YY1"; gene_source "araport11"; gene_biotype "protein_coding";	-	74120	gene_id "AT4G06655"; gene_source "araport11"; gene_biotype "protein_coding";		38915	0	0	0	0	0	0	0	0	0	0	0.0259487	0.0300066	0	0.0660972	0	0	0	0	0.0281876	0	0	0	0
XLOC_019773	Novel intergenic lncRNA_Ch4:4309867-4311160	X	1017	5.32125	canonical_lncRNA	none	Ch4:4309867-4311160	+	3	4				O							gene_id "AT4G07445"; gene_source "araport11"; gene_biotype "protein_coding";		43567	gene_id "AT4G07455"; gene_source "araport11"; gene_biotype "protein_coding";		866	3.5018	2.18883	1.23805	2.11248	2.5869	2.25666	3.25223	2.57873	2.33047	4.05514	3.4501	2.65975	2.65979	1.00436	3.19242	2.1112	1.35995	1.54584	1.64189	1.97081	2.1249	3.47008	3.47192
XLOC_020392	Novel intergenic lncRNA_Ch4:9665049-9666099	X	452	5.09213	canonical_lncRNA	none	Ch4:9665049-9666099	+	2	2				O							gene_id "AT4G17230"; gene_name "SCL13"; gene_source "araport11"; gene_biotype "protein_coding";	-	1240	gene_id "AT4G17240"; gene_source "araport11"; gene_biotype "protein_coding";	-	1317	0	0	0	0	0	0.0758956	0	0.0867273	0.87522	2.8358	4.36837	3.93846	2.448	5.09213	0.0985423	0	0.0785747	0.0774063	0	0.0779103	0	0.279259	0.920399
XLOC_021907	Novel intergenic lncRNA_Ch4:862571-865558	X	852	1.60146	canonical_lncRNA	none	Ch4:862571-865558	-	3	1				O							gene_id "AT4G01970"; gene_name "AtSTS"; gene_source "araport11"; gene_biotype "protein_coding";	-	5170	gene_id "AT4G01985"; gene_source "araport11"; gene_biotype "protein_coding";	-	3053	0.206537	0.0716225	0.0389122	0.120145	0.223349	0	0.369932	0.597591	1.20613	0.278347	0.392439	0.771476	1.11856	0.849688	0	0	0.0832947	0.164112	0.17052	0.330362	0.271914	0.197356	0.878119
XLOC_021965	Novel intergenic lncRNA_Ch4:1351840-1354015	X	1477	12.4816	Ribo_lncRNA	none	Ch4:1351840-1354015	-	4	4				O							gene_id "AT4G03050"; gene_name "AOP3"; gene_source "araport11"; gene_biotype "protein_coding";	+	5404	gene_id "AT4G03070"; gene_name "AOP1"; gene_source "araport11"; gene_biotype "protein_coding";	+	6027	2.113	3.71533	4.01461	8.07896	7.98141	9.43671	10.4264	9.35277	7.72725	12.4816	10.2691	5.75441	6.47288	1.38279	1.56544	2.11187	2.18441	4.56398	7.49411	9.61581	8.77656	6.76819	7.05764
XLOC_022048	Novel intergenic lncRNA_Ch4:2375440-2376491	X	916	18.4846	sRNA_precursor	none	Ch4:2375440-2376491	-	2	1				O							gene_id "AT4G04690"; gene_name "FBX15"; gene_source "araport11"; gene_biotype "protein_coding";	-	305	gene_id "AT4G04695"; gene_name "CPK31"; gene_source "araport11"; gene_biotype "protein_coding";	-	5370	3.35735	5.92108	6.50609	5.76602	9.92374	12.9662	11.477	15.6707	15.5557	14.5824	12.795	10.159	8.27053	2.50707	6.01604	5.4163	6.76997	8.76538	11.2063	14.3461	13.597	15.8114	17.6729
XLOC_022142	Novel intergenic lncRNA_Ch4:5058627-5063362	X	4146	1.584	canonical_lncRNA	none	Ch4:5058627-5063362	-	2	1				O							gene_id "AT4G08116"; gene_name "MIR401"; gene_source "araport11"; gene_biotype "miRNA";	-	38141	gene_id "AT4G08140"; gene_source "araport11"; gene_biotype "protein_coding";	+	76724	0.592397	0.99047	1.06029	0.918943	1.23548	1.33513	1.584	1.13013	1.06446	1.02647	0.804008	1.00412	1.29249	1.31072	0.577842	0.920179	0.767923	0.806938	0.672502	0.947557	0.826338	0.828881	0.689633
XLOC_022143	Novel intergenic lncRNA_Ch4:5074177-5086817	X	1552	16.1429	canonical_lncRNA	none	Ch4:5074177-5086817	-	6	4				O							gene_id "AT4G08116"; gene_name "MIR401"; gene_source "araport11"; gene_biotype "miRNA";	-	53691	gene_id "AT4G08140"; gene_source "araport11"; gene_biotype "protein_coding";	+	61439	5.86956	4.62153	6.09016	5.8061	6.378	9.41086	11.2343	11.2336	12.0753	13.5126	15.7539	11.8376	16.1429	9.85379	6.68316	5.32247	3.95669	5.09199	6.29746	7.64236	8.4368	11.0277	11.6002
XLOC_022440	Novel intergenic lncRNA_Ch4:7643131-7646537	X	2307	1.63738	canonical_lncRNA	none	Ch4:7643131-7646537	-	5	1			O								gene_id "AT4G13110"; gene_source "araport11"; gene_biotype "protein_coding";	+	424	gene_id "AT4G13130"; gene_source "araport11"; gene_biotype "protein_coding";	+	3939	1.06642	0.515094	0.416185	0.354484	0.425595	0.192871	0.177365	0.18649	0.051327	0.225846	0.289471	0.318002	0.0990085	0.0368674	1.63738	0.479508	0.552958	0.363157	0.220113	0.182761	0.401138	0.309344	0.215906
XLOC_022789	Novel intergenic lncRNA_Ch4:10093250-10095083	X	1181	15.9219	Ribo_lncRNA	none	Ch4:10093250-10095083	-	3	1				O							gene_id "AT4G18255"; gene_source "araport11"; gene_biotype "tRNA";	-	104	gene_id "AT4G18260"; gene_source "araport11"; gene_biotype "protein_coding";	-	1963	1.89788	4.2844	4.40299	4.41608	4.45351	6.23336	6.29211	9.07765	8.55903	9.7897	11.8226	9.09245	13.35	15.9219	3.87728	3.60617	2.61137	3.93274	4.67005	5.29763	6.82635	7.00518	7.06707
XLOC_022958	Novel intergenic lncRNA_Ch4:11405367-11406023	X	562	6.12084	Ribo_lncRNA	none	Ch4:11405367-11406023	-	2	1				O							gene_id "AT4G21410"; gene_name "CRK29"; gene_source "araport11"; gene_biotype "protein_coding";	-	132	gene_id "AT4G21430"; gene_name "B160"; gene_source "araport11"; gene_biotype "protein_coding";	-	2140	2.18361	1.2472	0.968	0.797007	1.70653	1.91566	2.511	2.20539	2.83558	4.1348	3.72371	3.27387	2.97339	1.9361	1.15083	1.17612	1.40606	1.41431	1.93917	2.74431	3.33382	3.99776	3.95282
XLOC_023074	Novel intergenic lncRNA_Ch4:12152276-12153519	X	1153	12.854	canonical_lncRNA	none	Ch4:12152276-12153519	-	2	1				O							gene_id "AT4G23210"; gene_name "CRK13"; gene_source "araport11"; gene_biotype "protein_coding";	-	638	gene_id "AT4G23220"; gene_name "CRK14"; gene_source "araport11"; gene_biotype "protein_coding";	-	743	0.304691	0.211321	0	0.531726	0.466781	0.47476	0.463877	0.610331	2.94275	5.13286	11.8104	12.854	10.6269	7.66843	1.11727	0.319672	0.153599	0.332894	0.440226	0.395982	0.133713	2.91147	3.59843
XLOC_024064	Novel intergenic lncRNA_Ch4:322270-322664	X	395	2.23292	canonical_lncRNA	none	Ch4:322270-322664	.	1	1				O							gene_id "AT4G00752"; gene_name "PUX9"; gene_source "araport11"; gene_biotype "protein_coding";	-	1335	gene_id "AT4G00755"; gene_source "araport11"; gene_biotype "protein_coding";	+	2261	0	0	0	0	0	0	0	0	0	0	0	0.0977879	0.192824	0	0	0	0	0	0	0	0	0.106317	0
XLOC_024066	Novel intergenic lncRNA_Ch4:863545-864129	X	585	3.05179	canonical_lncRNA	none	Ch4:863545-864129	.	1	1				O							gene_id "AT4G01970"; gene_name "AtSTS"; gene_source "araport11"; gene_biotype "protein_coding";	-	6144	gene_id "AT4G01985"; gene_source "araport11"; gene_biotype "protein_coding";	-	2022	0	0	0.0565693	0.291104	0.0541161	0.292406	0.591574	0.26731	0.404639	0.485583	0.798722	0.9896	0.910629	3.05179	0.0759316	0.114552	0	0	0.123948	0.600336	0.395299	0.430365	0.496448
XLOC_024067	Novel intergenic lncRNA_Ch4:1596196-1596821	X	626	1.27966	canonical_lncRNA	none	Ch4:1596196-1596821	.	1	1				O							gene_id "AT4G03570"; gene_source "araport11"; gene_biotype "protein_coding";	-	2091	gene_id "AT4G03580"; gene_source "araport11"; gene_biotype "protein_coding";	+	164	0.0701398	0	0	0	0	0	0	0	0.189047	0	0.266545	0.308227	0.729336	0.950531	0	0	0	0.111465	0	0.112191	0.369368	0	0.265075
XLOC_024069	Novel intergenic lncRNA_Ch4:3052892-3053285	X	394	1.72983	canonical_lncRNA	none	Ch4:3052892-3053285	.	1	1				O							gene_id "AT4G05632"; gene_source "araport11"; gene_biotype "protein_coding";	+	50481	gene_id "AT4G06479"; gene_source "araport11"; gene_biotype "protein_coding";	+	14218	0	0	0	0	0	0	0	0	0	0	0	0.0980367	0	0.323927	0	0	0	0	0	0	0	0	0
XLOC_024070	Novel intergenic lncRNA_Ch4:3092474-3093625	X	1152	1.00755	canonical_lncRNA	none	Ch4:3092474-3093625	.	1	1				O							gene_id "AT4G06479"; gene_source "araport11"; gene_biotype "protein_coding";	+	23705	gene_id "AT4G06490"; gene_source "araport11"; gene_biotype "protein_coding";	+	23269	0	0	0	0	0	0.0296725	0	0.0339073	0	0	0	0	0.0330028	0.0368674	0	0	0	0	0	0.0304601	0	0	0.0359843
XLOC_024071	Novel intergenic lncRNA_Ch4:3178719-3179585	X	867	1.06208	canonical_lncRNA	none	Ch4:3178719-3179585	.	1	1				O							gene_id "AT4G06490"; gene_source "araport11"; gene_biotype "protein_coding";	+	61385	gene_id "AT4G06526"; gene_source "araport11"; gene_biotype "protein_coding";	-	138717	0	0	0	0	0	0	0	0	0	0.0545767	0	0.0444901	0	0.098001	0	0	0	0	0	0	0	0	0
XLOC_024072	Novel intergenic lncRNA_Ch4:3283083-3283736	X	654	1.15806	canonical_lncRNA	none	Ch4:3283083-3283736	.	1	1				O							gene_id "AT4G06490"; gene_source "araport11"; gene_biotype "protein_coding";	+	165749	gene_id "AT4G06526"; gene_source "araport11"; gene_biotype "protein_coding";	-	34566	0	0	0.0505918	0	0	0.104603	0	0	0.0603138	1.15806	0.102046	0.177007	0.116344	0.0649838	0	0	0	0	0	0.21476	0	0.38489	0.697699
XLOC_024073	Novel intergenic lncRNA_Ch4:3283968-3284755	X	788	2.15407	canonical_lncRNA	none	Ch4:3283968-3284755	.	1	1				O							gene_id "AT4G06490"; gene_source "araport11"; gene_biotype "protein_coding";	+	166634	gene_id "AT4G06526"; gene_source "araport11"; gene_biotype "protein_coding";	-	33547	0	0	0	0	0.120472	0.303775	0.399075	0.39672	0.800709	0.900827	1.01605	2.15407	1.49628	0.107838	0.0563457	0	0.0449283	0.0442603	0.0459884	0.267291	0.0488892	0.319356	0.89467
XLOC_024075	Novel intergenic lncRNA_Ch4:3837417-3838119	X	703	1.02537	canonical_lncRNA	none	Ch4:3837417-3838119	.	1	1				O							gene_id "AT4G06634"; gene_name "YY1"; gene_source "araport11"; gene_biotype "protein_coding";	-	70746	gene_id "AT4G06655"; gene_source "araport11"; gene_biotype "protein_coding";		42871	0	0	0	0	0	0	0	0	0	0	0	0	0.0541115	0.181344	0	0	0	0	0	0	0	0	0
XLOC_024076	Novel intergenic lncRNA_Ch4:3950404-3951724	X	1321	3.57482	canonical_lncRNA	none	Ch4:3950404-3951724	.	1	1				O							gene_id "AT4G06688"; gene_source "araport11"; gene_biotype "protein_coding";	+	25967	gene_id "AT4G06744"; gene_source "araport11"; gene_biotype "protein_coding";	-	118825	0.730623	0	0	0	0	0.051747	0	0	0	0	0	0	0.0575549	0.964419	0	0.0253404	0	0.052777	0.0274188	0.0265603	0.0291483	0.0634679	0.0313772
XLOC_024078	Novel intergenic lncRNA_Ch4:3966339-3966648	X	310	3.75306	canonical_lncRNA	none	Ch4:3966339-3966648	.	1	1				O							gene_id "AT4G06688"; gene_source "araport11"; gene_biotype "protein_coding";	+	41902	gene_id "AT4G06744"; gene_source "araport11"; gene_biotype "protein_coding";	-	103901	0.141869	0	0	0	0	0	0	0	0	0	0	0	0	0	0.143508	0	0	0	0	0	0	0	0
XLOC_024080	Novel intergenic lncRNA_Ch4:3987176-3987602	X	427	1.12646	canonical_lncRNA	none	Ch4:3987176-3987602	.	1	1				O							gene_id "AT4G06688"; gene_source "araport11"; gene_biotype "protein_coding";	+	62739	gene_id "AT4G06744"; gene_source "araport11"; gene_biotype "protein_coding";	-	82947	0	0	0	0	0	0	0	0	0.0924528	0	0	0.0904423	0	0	0	0.0785195	0	0	0	0	0	0	0
XLOC_024082	Novel intergenic lncRNA_Ch4:3992364-3992845	X	482	2.41101	canonical_lncRNA	none	Ch4:3992364-3992845	.	1	1				O							gene_id "AT4G06688"; gene_source "araport11"; gene_biotype "protein_coding";	+	67927	gene_id "AT4G06744"; gene_source "araport11"; gene_biotype "protein_coding";	-	77704	0	0.0632095	0	0	0	0	0	0	0	0.294782	0	0	0	0	0	0.139082	0	0	0.075245	0	0	0	0.086108
XLOC_024083	Novel intergenic lncRNA_Ch4:4009674-4009918	X	245	4.42507	canonical_lncRNA	none	Ch4:4009674-4009918	.	1	1				O							gene_id "AT4G06688"; gene_source "araport11"; gene_biotype "protein_coding";	+	85237	gene_id "AT4G06744"; gene_source "araport11"; gene_biotype "protein_coding";	-	60631	0.179661	0	0	0	0	0	0	0	0	0	0	0	0	0.173912	0	0	0	0	0	0	0	0	0
XLOC_024086	Novel intergenic lncRNA_Ch4:4021704-4022541	X	838	1.00332	canonical_lncRNA	none	Ch4:4021704-4022541	.	1	1				O							gene_id "AT4G06688"; gene_source "araport11"; gene_biotype "protein_coding";	+	97267	gene_id "AT4G06744"; gene_source "araport11"; gene_biotype "protein_coding";	-	48008	0.314247	0	0	0	0	0	0	0.0932552	0.0470548	0.0564676	0.0398066	0.0460316	0.0453838	0.253491	0	0	0	0	0	0	0.0459687	0	0.247419
XLOC_024088	Novel intergenic lncRNA_Ch4:4274891-4275501	X	611	1.44224	canonical_lncRNA	none	Ch4:4274891-4275501	.	1	1				O							gene_id "AT4G07445"; gene_source "araport11"; gene_biotype "protein_coding";		8591	gene_id "AT4G07455"; gene_source "araport11"; gene_biotype "protein_coding";		35872	0	0	0	0	0	0	0	0	0	0	0	0	0	0.0695646	0	0.0548349	0	0	0	0	0	0	0
XLOC_024089	Novel intergenic lncRNA_Ch4:4650083-4650238	X	156	5.65644	canonical_lncRNA	none	Ch4:4650083-4650238	.	1	1				O							gene_id "AT4G07825"; gene_source "araport11"; gene_biotype "protein_coding";	+	4745	gene_id "AT4G07835"; gene_source "araport11"; gene_biotype "protein_coding";		9476	5.65644	0	0	0	0	0	0	0	0	0	0	0	0	0	0	0	0	0	0	0.226191	0	0	0
XLOC_024091	Novel intergenic lncRNA_Ch4:5049570-5049854	X	285	4.322	canonical_lncRNA	none	Ch4:5049570-5049854	.	1	1				O							gene_id "AT4G08116"; gene_name "MIR401"; gene_source "araport11"; gene_biotype "miRNA";	-	29084	gene_id "AT4G08140"; gene_source "araport11"; gene_biotype "protein_coding";	+	85819	4.322	0.107056	0.116326	0	0	0	0	0	0	0	0	0	0	0	0	0.117779	0	0	0	0	0	0	0
XLOC_024092	Novel intergenic lncRNA_Ch4:5076350-5076924	X	575	1.27124	canonical_lncRNA	none	Ch4:5076350-5076924	.	1	1				O							gene_id "AT4G08116"; gene_name "MIR401"; gene_source "araport11"; gene_biotype "miRNA";	-	55864	gene_id "AT4G08140"; gene_source "araport11"; gene_biotype "protein_coding";	+	58749	0.763718	1.27124	0.230219	0.414645	0.0550589	0.119	0.492447	0	0	0	0	0	0.132356	0.221783	0.540781	0.116548	0.184801	0.121369	0.126108	0	0	0	0.0721567
XLOC_024093	Novel intergenic lncRNA_Ch4:6209483-6211439	X	1957	1.43184	canonical_lncRNA	none	Ch4:6209483-6211439	.	1	1				O							gene_id "AT4G09870"; gene_source "araport11"; gene_biotype "protein_coding";	+	8268	gene_id "AT4G09880"; gene_source "araport11"; gene_biotype "protein_coding";	+	3185	0	0	0	0	0	0	0.0642274	0.0199526	0.0201354	0.459102	0.49398	0.354556	0.854497	1.43184	0.0906831	0	0	0	0	0.0179241	0.0196707	0.0214156	0.0635245
XLOC_024095	Novel intergenic lncRNA_Ch4:7028376-7028842	X	467	2.14536	canonical_lncRNA	none	Ch4:7028376-7028842	.	1	1				O							gene_id "AT4G11650"; gene_name "OSM34"; gene_source "araport11"; gene_biotype "protein_coding";	-	2152	gene_id "AT4G11653"; gene_name "RALFL29"; gene_source "araport11"; gene_biotype "protein_coding";	-	8242	0	0	0	0	0	0	0	0	0	0	0	0	0	0	0	0	0	0	0	0	0	0	0
XLOC_024097	Novel intergenic lncRNA_Ch4:12028335-12028747	X	413	2.26592	canonical_lncRNA	none	Ch4:12028335-12028747	.	1	1				O							gene_id "AT4G22950"; gene_name "AGL19"; gene_source "araport11"; gene_biotype "protein_coding";	-	331	gene_id "AT4G22960"; gene_source "araport11"; gene_biotype "protein_coding";	+	1273	0	0	0	0	0	0	0	0.0947264	0.191189	1.72075	1.94086	1.30922	2.02839	2.26592	0	0	0	0	0	0.0850962	0	0.101672	0.402116
XLOC_024098	Novel intergenic lncRNA_Ch4:16891225-16892077	X	853	15.395	canonical_lncRNA	none	Ch4:16891225-16892077	.	1	1				O							gene_id "AT4G35580"; gene_name "NTL9"; gene_source "araport11"; gene_biotype "protein_coding";	-	348	gene_id "AT4G35590"; gene_name "RKD5"; gene_source "araport11"; gene_biotype "protein_coding";	+	832	0.0514523	0	0	0	0	0	0	0.27484	0.64717	1.054	2.6983	2.84893	4.85974	12.9993	0	0.0785195	0	0	0	0	0	0.0983306	0.875027
XLOC_024099	Novel intergenic lncRNA_Ch4:17674130-17674785	X	656	1.36682	canonical_lncRNA	none	Ch4:17674130-17674785	.	1	1				O							gene_id "AT4G37610"; gene_name "BT5"; gene_source "araport11"; gene_biotype "protein_coding";	-	1777	gene_id "AT4G37630"; gene_name "CYCD51"; gene_source "araport11"; gene_biotype "protein_coding";	+	4383	0	0	0.201749	0.259549	0.241251	0.052142	0.958999	0.595836	1.08233	0.505105	0.915612	0.88233	0.927909	0.323927	0.0677008	0.306406	0	0.319079	0	0.160578	0.587417	0.383714	0.316168
XLOC_025624	Novel intergenic lncRNA_Ch5:10489675-10490145	X	361	3.90066	canonical_lncRNA	none	Ch5:10489675-10490145	+	2	1				O							gene_id "AT5G28510"; gene_name "BGLU24"; gene_source "araport11"; gene_biotype "protein_coding";	-	5602	gene_id "AT5G28520"; gene_name "JAL40"; gene_source "araport11"; gene_biotype "protein_coding";	+	3108	0	0	0	0	0	0	0.0874853	0.108711	0.109707	1.57983	2.96986	2.03911	0.423245	3.90066	0	0	0	0	0	0	0	0.116682	0.11537
XLOC_025629	Novel intergenic lncRNA_Ch5:10615185-10617881	X	1318	5.22853	canonical_lncRNA	none	Ch5:10615185-10617881	+	3	1				O							gene_id "AT5G28620"; gene_source "araport11"; gene_biotype "protein_coding";	-	2181	gene_id "AT5G28630"; gene_source "araport11"; gene_biotype "protein_coding";	+	21177	0.0333364	0.786105	0.653192	0.982535	1.10553	1.61026	1.57633	1.45425	2.51584	3.66606	4.1806	4.04329	5.22853	2.80745	0.741877	0.585045	0.725994	0.476799	0.743123	1.1731	1.66777	1.52902	1.7953
XLOC_025630	Novel intergenic lncRNA_Ch5:10632191-10633638	X	1120	8.15906	canonical_lncRNA	none	Ch5:10632191-10633638	+	2	2				O							gene_id "AT5G28620"; gene_source "araport11"; gene_biotype "protein_coding";	-	19187	gene_id "AT5G28630"; gene_source "araport11"; gene_biotype "protein_coding";	+	3339	8.03816	3.53532	3.04361	4.89637	4.12715	4.76554	5.70274	6.94672	6.27058	8.15906	6.46693	5.58283	5.19848	2.12552	3.88704	3.62019	3.89008	3.48952	2.75169	2.69689	2.47787	2.92248	2.74144
XLOC_025640	Novel intergenic lncRNA_Ch5:10802127-10802991	X	775	1.7445	sRNA_precursor	none	Ch5:10802127-10802991	+	2	1				O							gene_id "AT5G28770"; gene_name "BZIP63"; gene_source "araport11"; gene_biotype "protein_coding";	-	3822	gene_id "AT5G28780"; gene_source "araport11"; gene_biotype "protein_coding";	-	10036	0	0	0.042738	0	0.122654	0.0441824	0.121891	0.201952	0.458556	0.550285	0.775842	1.7445	1.03197	0.439166	0.0573662	0.0432721	0	0	0.0936426	0.226776	0.199099	0.704469	0.750131
XLOC_026123	Novel intergenic lncRNA_Ch5:17045372-17047152	X	540	5.60008	canonical_lncRNA	none	Ch5:17045372-17047152	+	2	1				O							gene_id "AT5G42590"; gene_name "CYP71A16"; gene_source "araport11"; gene_biotype "protein_coding";	-	11572	gene_id "AT5G42600"; gene_name "MRN1"; gene_source "araport11"; gene_biotype "protein_coding";	+	7884	0	0	0	0	0	0	0	0	0	0	0	0.214843	2.40062	5.60008	0	0	0	0	0	0	0	0	0
XLOC_026136	Novel intergenic lncRNA_Ch5:17133451-17133979	X	235	14.8155	canonical_lncRNA	none	Ch5:17133451-17133979	+	3	1				O							gene_id "AT5G42720"; gene_source "araport11"; gene_biotype "protein_coding";	+	542	gene_id "AT5G42740"; gene_name "PGIC"; gene_source "araport11"; gene_biotype "protein_coding";	+	2160	1.70059	1.31051	0.711993	2.19833	2.99691	2.6498	3.3844	4.54197	5.09287	7.74142	9.62204	7.9714	8.84163	14.8155	0.764552	0.576712	1.21926	2.40226	1.87204	4.98693	4.64363	3.97222	4.82019
XLOC_026902	Novel intergenic lncRNA_Ch5:22461769-22462529	X	667	5.38819	canonical_lncRNA	none	Ch5:22461769-22462529	+	2	1				O							gene_id "AT5G55410"; gene_source "araport11"; gene_biotype "protein_coding";	+	384	gene_id "AT5G55430"; gene_source "araport11"; gene_biotype "protein_coding";	+	2432	0	0	0	0	0	0.0513579	0.0944578	0.821627	1.06606	3.76686	4.45911	5.38819	0.799711	0.0638112	0	0	0	0	0	0.0527212	0	0.314954	0.373696
XLOC_028786	Novel intergenic lncRNA_Ch5:7414961-7415895	X	782	3.5964	canonical_lncRNA	none	Ch5:7414961-7415895	-	2	1				O							gene_id "AT5G22380"; gene_name "NAC090"; gene_source "araport11"; gene_biotype "protein_coding";	-	4859	gene_id "AT5G22390"; gene_source "araport11"; gene_biotype "protein_coding";	-	2779	0	0	0	0	0	0	0.0402656	0.050035	0.0504935	1.09069	2.56293	0.987908	2.43502	2.93777	0	0	0	0	0.0464011	0.0449482	0	0.429629	0.743399
XLOC_028922	Novel intergenic lncRNA_Ch5:8373157-8373827	X	375	3.61527	canonical_lncRNA	none	Ch5:8373157-8373827	-	2	1				O							gene_id "AT5G24520"; gene_name "TTG1"; gene_source "araport11"; gene_biotype "protein_coding";	-	310	gene_id "AT5G24530"; gene_name "DMR6"; gene_source "araport11"; gene_biotype "protein_coding";	+	5292	0	0	0	0	0	0.0915631	0.336806	0	0.10559	2.1541	3.30501	3.61527	2.0368	0.341296	0	0	0	0	0	0	0.103152	1.01072	1.88768
XLOC_029141	Novel intergenic lncRNA_Ch5:10789078-10790317	X	1010	1.82492	canonical_lncRNA	none	Ch5:10789078-10790317	-	2	1				O							gene_id "AT5G28750"; gene_name "TATA"; gene_source "araport11"; gene_biotype "protein_coding";	-	3350	gene_id "AT5G28770"; gene_name "BZIP63"; gene_source "araport11"; gene_biotype "protein_coding";	-	6771	0	0	0	0	0	0	0	0	0	0.0468883	0.099161	0.0764453	0.188424	0.926148	0	0	0	0	0	0	0	0.0831127	0.0410893
XLOC_029236	Novel intergenic lncRNA_Ch5:14086335-14090055	X	793	8.67725	canonical_lncRNA	none	Ch5:14086335-14090055	-	2	2				O							gene_id "AT5G35930"; gene_source "araport11"; gene_biotype "protein_coding";	-	11317	gene_id "AT5G35940"; gene_name "JAL41"; gene_source "araport11"; gene_biotype "protein_coding";	+	4179	3.60231	5.11214	4.76126	3.56773	3.83561	4.61994	4.08969	4.5392	4.92934	7.52868	8.21369	6.8679	4.46615	1.93128	3.75607	3.38299	3.44199	2.68622	2.28779	3.59018	3.84272	5.56046	5.02671
XLOC_030430	Novel intergenic lncRNA_Ch5:22627925-22633343	X	3819	25.1512	Ribo_lncRNA	none	Ch5:22627925-22633343	-	4	5				O							gene_id "AT5G55893"; gene_source "araport11"; gene_biotype "protein_coding";	-	1355	gene_id "AT5G55900"; gene_source "araport11"; gene_biotype "protein_coding";	+	6072	6.81404	5.39537	5.55082	6.44368	7.48882	10.2235	10.2825	13.166	12.6156	16.3409	16.7158	15.6033	19.3466	16.1062	4.71918	5.62895	6.94196	8.62832	10.7772	12.6545	13.111	15.372	16.6106
XLOC_031116	Novel intergenic lncRNA_Ch5:7522692-7523161	X	470	2.10585	canonical_lncRNA	none	Ch5:7522692-7523161	.	1	1				O							gene_id "AT5G22620"; gene_source "araport11"; gene_biotype "protein_coding";	-	2411	gene_id "AT5G22630"; gene_name "ADT5"; gene_source "araport11"; gene_biotype "protein_coding";	+	925	0	0	0	0	0	0	0	0.0832138	0	0	0.355204	0.657201	2.10585	1.35718	0	0.0713205	0	0	0	0.074754	0	0	0
XLOC_031121	Novel intergenic lncRNA_Ch5:10933765-10934769	X	1005	4.23529	canonical_lncRNA	none	Ch5:10933765-10934769	.	1	1				O							gene_id "AT5G28910"; gene_source "araport11"; gene_biotype "protein_coding";	-	577	gene_id "AT5G04905"; gene_source "araport11"; gene_biotype "lncRNA";	+	5183	4.23529	2.81629	2.17172	2.67537	2.26641	2.48324	1.43898	1.516	0.78456	0.517826	0.49778	0.537249	0.15134	0.169061	2.51754	2.66528	2.64133	1.94287	1.73034	2.33964	1.34129	1.12649	0.948818
XLOC_031123	Novel intergenic lncRNA_Ch5:11401121-11401714	X	594	1.55103	canonical_lncRNA	none	Ch5:11401121-11401714	.	1	1				O							gene_id "AT5G30495"; gene_source "araport11"; gene_biotype "protein_coding";	+	19464	gene_id "AT5G04945"; gene_source "araport11"; gene_biotype "snoRNA";	-	83182	0.221774	0	0	0	0	0	0	0	0	0	0	0	0	0.286236	0	0	0	0	0	0.0591225	0	0	0
XLOC_031124	Novel intergenic lncRNA_Ch5:11585428-11586050	X	623	1.47871	canonical_lncRNA	none	Ch5:11585428-11586050	.	1	1				O							gene_id "AT5G30360"; gene_source "araport11"; gene_biotype "protein_coding";	+	34126	gene_id "AT5G30490"; gene_source "araport11"; gene_biotype "protein_coding";	+	25737	0	0	0	0	0	0	0.0504939	0	0	0	0.160698	0	0	0	0.285171	0.053777	0	0	0	0.169098	0	0	0
XLOC_031125	Novel intergenic lncRNA_Ch5:11726064-11728682	X	2619	1.06924	canonical_lncRNA	none	Ch5:11726064-11728682	.	1	1				O							gene_id "AT5G04965"; gene_source "araport11"; gene_biotype "miRNA";	+	35983	gene_id "AT5G04975"; gene_source "araport11"; gene_biotype "miRNA";	-	28458	0.100468	0	0	0	0	0	0	0	0	0	0.0127265	0.0147167	0	0.162087	0	0.0127767	0	0.0399154	0	0.0133918	0	0.0160003	0.0158205
XLOC_031128	Novel intergenic lncRNA_Ch5:11731993-11732743	X	751	2.50601	canonical_lncRNA	none	Ch5:11731993-11732743	.	1	1				O							gene_id "AT5G04965"; gene_source "araport11"; gene_biotype "miRNA";	+	41912	gene_id "AT5G04975"; gene_source "araport11"; gene_biotype "miRNA";	-	24397	0.1169	0	0	0	0	0	0	0	0	0	0	0	0.101297	0.169738	0	0.0445991	0	0	0.0482571	0.0467462	0.0513011	0	0.055224
XLOC_031129	Novel intergenic lncRNA_Ch5:11732950-11733200	X	251	1.18816	canonical_lncRNA	none	Ch5:11732950-11733200	.	1	1				O							gene_id "AT5G04965"; gene_source "araport11"; gene_biotype "miRNA";	+	42869	gene_id "AT5G04975"; gene_source "araport11"; gene_biotype "miRNA";	-	23940	0	0	0	0.136004	0	0	0	0	0	0	0	0	0.151945	1.18816	0	0	0	0	0	0	0	0	0
XLOC_031130	Novel intergenic lncRNA_Ch5:11734741-11735299	X	559	3.08163	canonical_lncRNA	none	Ch5:11734741-11735299	.	1	1				O							gene_id "AT5G04965"; gene_source "araport11"; gene_biotype "miRNA";	+	44660	gene_id "AT5G04975"; gene_source "araport11"; gene_biotype "miRNA";	-	21841	0.157123	0	0	0	0	0	0	0	0	0	0	0	0.0680757	0.760473	0	0	0.0633667	0	0	0	0.068953	0	0
XLOC_031131	Novel intergenic lncRNA_Ch5:11802382-11803219	X	838	1.0511	canonical_lncRNA	none	Ch5:11802382-11803219	.	1	1				O							gene_id "AT5G32017"; gene_source "araport11"; gene_biotype "tRNA";	+	17256	gene_id "AT5G04985"; gene_source "araport11"; gene_biotype "miRNA";	-	34877	0	0.145299	0	0	0	0	0	0.0466276	0	0	0	0	0.0453838	0.101396	0.0529797	0	0	0	0	0	0	0	0
XLOC_031134	Novel intergenic lncRNA_Ch5:12011873-12013155	X	1283	1.37249	canonical_lncRNA	none	Ch5:12011873-12013155	.	1	1				O							gene_id "AT5G05005"; gene_source "araport11"; gene_biotype "miRNA";	-	69186	gene_id "AT5G32440"; gene_source "araport11"; gene_biotype "protein_coding";	+	63562	0	0	0	0	0	0	0	0	0	0	0	0	0.0296305	0.297902	0	0	0	0	0	0	0	0	0
XLOC_031135	Novel intergenic lncRNA_Ch5:12104696-12105860	X	1165	1.6147	sRNA_precursor	none	Ch5:12104696-12105860	.	1	1				O							gene_id "AT5G32470"; gene_name "TH2"; gene_source "araport11"; gene_biotype "protein_coding";	-	15990	gene_id "AT5G32590"; gene_source "araport11"; gene_biotype "protein_coding";	-	115729	0.188305	0	0	0	0	0	0	0	0	0	0	0	0.0326342	0.0364557	0	0	0	0	0	0	0	0	0
XLOC_031136	Novel intergenic lncRNA_Ch5:12134033-12135228	X	1196	1.2047	canonical_lncRNA	none	Ch5:12134033-12135228	.	1	1				O							gene_id "AT5G32470"; gene_name "TH2"; gene_source "araport11"; gene_biotype "protein_coding";	-	45327	gene_id "AT5G32590"; gene_source "araport11"; gene_biotype "protein_coding";	-	86361	0	0	0	0	0	0	0	0	0.0329581	0.039551	0.0278813	0.0322414	0.0317877	0.31959	0	0	0	0	0	0	0	0	0
XLOC_031137	Novel intergenic lncRNA_Ch5:12144798-12145822	X	1025	1.01536	canonical_lncRNA	none	Ch5:12144798-12145822	.	1	1				O							gene_id "AT5G32470"; gene_name "TH2"; gene_source "araport11"; gene_biotype "protein_coding";	-	56092	gene_id "AT5G32590"; gene_source "araport11"; gene_biotype "protein_coding";	-	75767	0.25686	0	0	0	0	0	0	0	0	0.0461557	0	0	0.037096	0.12432	0	0	0	0	0.0353446	0	0	0.0409071	0
XLOC_031138	Novel intergenic lncRNA_Ch5:12401239-12401866	X	628	1.08424	canonical_lncRNA	none	Ch5:12401239-12401866	.	1	1				O							gene_id "AT5G32619"; gene_source "araport11"; gene_biotype "protein_coding";	-	123148	gene_id "AT5G32670"; gene_source "araport11"; gene_biotype "protein_coding";		38622	0.838993	0	0	0	0	0	0	0	0	0	0	0	0	0	0	0	0	0	0.0577239	0	0.0613649	0	0
XLOC_031139	Novel intergenic lncRNA_Ch5:12972549-12973104	X	556	1.26378	canonical_lncRNA	none	Ch5:12972549-12973104	.	1	1				O							gene_id "AT5G34780"; gene_name "KPR"; gene_source "araport11"; gene_biotype "protein_coding";	-	8657	gene_id "AT5G34830"; gene_source "araport11"; gene_biotype "protein_coding";	+	8541	1.26378	0.876505	0.654777	0.551366	0.854158	0.923055	0.396127	1.05479	1.13542	0.255478	0.24013	0.347103	0.54755	0	0.319597	0.361614	0.445964	0.439333	0.521699	0.126341	0.415955	0.98118	0.149254
XLOC_031142	Novel intergenic lncRNA_Ch5:13625843-13626916	X	1074	2.2542	canonical_lncRNA	none	Ch5:13625843-13626916	.	1	1				O							gene_id "AT5G05185"; gene_source "araport11"; gene_biotype "miRNA";	+	3005	gene_id "AT5G35410"; gene_name "CIPK24"; gene_source "araport11"; gene_biotype "protein_coding";	+	7483	0.040855	0	0.0307889	0	0	0	0	0	0	0	0.0310514	0.287258	0.354019	2.2542	0	0.0311736	0	0	0.0674611	0	0	0	0
XLOC_031143	Novel intergenic lncRNA_Ch5:13650504-13650971	X	468	1.71261	canonical_lncRNA	none	Ch5:13650504-13650971	.	1	1				O							gene_id "AT5G35410"; gene_name "CIPK24"; gene_source "araport11"; gene_biotype "protein_coding";	+	12129	gene_id "AT5G35430"; gene_source "araport11"; gene_biotype "protein_coding";	+	10952	0	0	0	0	0	0	0	0	0	0	0	0	0	0.090866	0	0	0	0	0.0775008	0	0	0	0
XLOC_031146	Novel intergenic lncRNA_Ch5:13988086-13988583	X	498	4.46046	canonical_lncRNA	none	Ch5:13988086-13988583	.	1	1				O							gene_id "AT5G35790"; gene_name "G6PD1"; gene_source "araport11"; gene_biotype "protein_coding";	-	28256	gene_id "AT5G35810"; gene_source "araport11"; gene_biotype "protein_coding";	-	4845	0	0.244698	0.265887	0.547298	0.76307	0.206155	0	0.471154	0	0.570584	2.21227	1.47292	2.67509	1.62224	0.53534	0	0.426864	0.420517	0	0.28217	0.0774161	0.0842833	0.833359
XLOC_031148	Novel intergenic lncRNA_Ch5:14822153-14822473	X	321	2.16722	canonical_lncRNA	none	Ch5:14822153-14822473	.	1	1				O							gene_id "AT5G37380"; gene_source "araport11"; gene_biotype "protein_coding";	-	2807	gene_id "AT5G37400"; gene_source "araport11"; gene_biotype "protein_coding";	+	11735	0	0.0950118	0	0.106253	0	0	0	0	0.123078	0.147698	0.104119	2.16722	0.830949	0.265215	0	0.104529	0	0	0	0.109561	0.480947	0	0
XLOC_031151	Novel intergenic lncRNA_Ch5:20148160-20148830	X	671	17.0371	canonical_lncRNA	none	Ch5:20148160-20148830	.	1	1				O							gene_id "AT5G49630"; gene_name "AAP6"; gene_source "araport11"; gene_biotype "protein_coding";	-	1470	gene_id "AT5G49645"; gene_source "araport11"; gene_biotype "protein_coding";	+	2333	0	0.0453788	0	0.0507476	0	0.0509747	0.187506	0.174749	0.587834	0.987593	2.0886	2.53022	12.9267	17.0371	0	0	0	0	0.0540192	0.104656	0.114853	0.187562	0.370907
XLOC_031153	Novel intergenic lncRNA_Ch5:23211285-23211760	X	476	1.99928	canonical_lncRNA	none	Ch5:23211285-23211760	.	1	1				O							gene_id "AT5G57300"; gene_name "COQ5"; gene_source "araport11"; gene_biotype "protein_coding";	-	146	gene_id "AT5G57320"; gene_name "VLN5"; gene_source "araport11"; gene_biotype "protein_coding";	+	192	0.922893	0.448056	0.417303	0.644228	0.266137	0.359506	0.793445	0.575139	1.0779	1.79103	0.350717	1.62225	1.99928	1.78671	0	0.281678	0.148878	0.513326	0.457173	0.0738097	0.324007	0.529122	0.435979
XLOC_031169	Novel intergenic lncRNA_ChMt:86518-87233	X	716	15.2378	canonical_lncRNA	none	ChMt:86518-87233	+	1	1				O							gene_id "ATMG00290"; gene_name "RPS4"; gene_source "araport11"; gene_biotype "protein_coding";	-	3402	gene_id "ATMG00300"; gene_name "ORF145A"; gene_source "araport11"; gene_biotype "protein_coding";	-	2384	10.6681	5.78309	3.04952	4.89803	5.08313	5.54091	7.20389	10.3163	10.8515	13.2205	15.2378	14.7109	10.9443	5.28205	3.34906	3.46189	2.71989	4.18968	5.56813	7.74744	5.59648	9.02221	10.7165
XLOC_031300	Novel intergenic lncRNA_ChMt:86188-86390	X	203	5.85945	canonical_lncRNA	none	ChMt:86188-86390	.	1	1				O							gene_id "ATMG00290"; gene_name "RPS4"; gene_source "araport11"; gene_biotype "protein_coding";	-	3072	gene_id "ATMG00300"; gene_name "ORF145A"; gene_source "araport11"; gene_biotype "protein_coding";	-	3227	5.85945	0.451541	0.163547	0.168321	0.156455	0.845372	0.310962	0.966022	0.779899	1.16989	0.989647	1.52588	1.50441	1.05036	1.31715	0.331181	0	1.03464	0	1.21494	0	1.24422	1.0252
XLOC_031301	Novel intergenic lncRNA_ChMt:98263-98774	X	512	1.75199	canonical_lncRNA	none	ChMt:98263-98774	.	1	1				O							gene_id "ATMG00320"; gene_name "ORF127"; gene_source "araport11"; gene_biotype "protein_coding";	+	6879	gene_id "ATMG00330"; gene_name "TRNS.2"; gene_source "araport11"; gene_biotype "tRNA";	+	5053	0.514725	0.475989	0.452554	0.199614	1.0514	0.46785	0.430236	0.992866	1.23319	1.29489	1.56484	1.20637	0.743371	0.581293	0.0867789	0.196376	0.0691949	0.34083	0.637448	0.823318	0.677656	0.245923	0.567369
XLOC_031302	Novel intergenic lncRNA_ChMt:100613-101888	X	1276	1.77933	canonical_lncRNA	none	ChMt:100613-101888	.	1	1				O							gene_id "ATMG00320"; gene_name "ORF127"; gene_source "araport11"; gene_biotype "protein_coding";	+	9229	gene_id "ATMG00330"; gene_name "TRNS.2"; gene_source "araport11"; gene_biotype "tRNA";	+	1939	0.137529	0.214615	0.025911	0.106669	0.123937	0.535734	0.221698	0.428535	1.14293	1.77933	1.7247	1.42026	0.953381	0.53251	0.0347796	0.0524695	0.0554645	0.300519	0.369025	0.302475	0.271594	0.65708	0.682178
XLOC_031303	Novel intergenic lncRNA_ChMt:121369-121599	X	231	6.7006	canonical_lncRNA	none	ChMt:121369-121599	.	1	1				O							gene_id "ATMG00450"; gene_name "ORF106B"; gene_source "araport11"; gene_biotype "protein_coding";	-	1668	gene_id "ATMG00460"; gene_name "TRNI"; gene_source "araport11"; gene_biotype "tRNA";	-	5415	3.24016	2.11504	2.15455	0.88698	2.88557	2.96983	2.3214	4.58146	4.79468	5.54831	4.4907	6.7006	3.96378	2.02947	1.1568	1.74518	1.3836	2.72605	1.5736	4.1157	4.34944	4.00676	4.50195
XLOC_031304	Novel intergenic lncRNA_ChMt:121992-123028	X	1037	10.4165	canonical_lncRNA	none	ChMt:121992-123028	.	1	1				O							gene_id "ATMG00450"; gene_name "ORF106B"; gene_source "araport11"; gene_biotype "protein_coding";	-	2291	gene_id "ATMG00460"; gene_name "TRNI"; gene_source "araport11"; gene_biotype "tRNA";	-	3986	3.04661	3.90319	2.61486	3.28194	3.38612	3.59332	4.48674	7.68491	7.18508	7.93806	8.74761	8.99988	6.4166	1.96607	1.28409	2.84125	3.48125	2.9924	4.61145	3.9256	5.6451	6.79278	7.59596
XLOC_031305	Novel intergenic lncRNA_ChMt:321849-322480	X	632	1.19844	canonical_lncRNA	none	ChMt:321849-322480	.	1	1				O							gene_id "ATMG01280"; gene_name "ORF291"; gene_source "araport11"; gene_biotype "protein_coding";	-	2386	gene_id "ATMG01290"; gene_name "ORF111C"; gene_source "araport11"; gene_biotype "protein_coding";	+	1779	0	0.337284	0.0523557	0.0538841	0.200341	0.162376	0.298642	0.1237	0.624166	1.19844	1.05604	0.427415	0.963201	0.403497	0.421655	0.15903	0.224143	0.110405	0.229432	0.444496	0.182928	0	0.656386
XLOC_031306	Novel intergenic lncRNA_ChMt:322591-323572	X	982	2.05558	canonical_lncRNA	none	ChMt:322591-323572	.	1	1				O							gene_id "ATMG01280"; gene_name "ORF291"; gene_source "araport11"; gene_biotype "protein_coding";	-	3128	gene_id "ATMG01290"; gene_name "ORF111C"; gene_source "araport11"; gene_biotype "protein_coding";	+	687	2.05558	0.154963	0	0.207957	0.483239	0.139258	0.544264	1.27306	1.00369	1.34901	0.917012	1.09969	1.54888	0.216281	0.0452029	0.204583	0.10813	0.177537	0.110682	0.285909	0.588315	0.640502	0.464422
XLOC_000268	AT1G04397.1	X	206	2.97095	canonical_lncRNA	none	Ch1:1661408-1661614	+	1	1	O							1	AT1G05575								0	0.590364	0.320742	2.97095	0.613667	0.497374	0.152462	0.378906	0.191189	0.458868	1.61738	0.561094	0.368799	0.617977	1.07631	0.811877	1.20151	0.338183	0.175694	0.170192	0.560327	0.203344	1.40741
XLOC_000280	AT1G04427.1	X	303	3.52729	canonical_lncRNA	none	Ch1:1729587-1729890	+	1	1	O							1	AT1G05783								0	0	0	0.112214	0.208606	0.112716	0.518271	0.128803	0.649916	0.779924	1.42949	1.39872	2.00587	3.22109	0	0	0	0	0.477794	0.231417	0.507931	0.967729	0.683465
XLOC_000802	AT1G05133.1	X	608	14.4699	canonical_lncRNA	none	Ch1:5146658-5147266	+	1	1				O							gene_id "AT1G14910"; gene_source "araport11"; gene_biotype "protein_coding";	-	2923	gene_id "AT1G14920"; gene_name "GAI"; gene_source "araport11"; gene_biotype "protein_coding";	+	1716	0	0.0500062	0	0	0.20792	0	0	0	0.129556	0.777358	0.657594	0.633691	3.74864	10.2596	0	0.110031	0	0	0	0	0.0632826	0.0688961	0.136243
XLOC_000896	AT1G05227.1	X	290	2.4991	canonical_lncRNA	none	Ch1:5628923-5629213	+	1	1	O							1	AT1G16480								0	0.419362	0.569594	0.586222	0.435915	0.471076	0.758105	1.21119	0.40743	2.44466	1.03401	0.531427	0	1.1706	0.15291	0.346027	0.365779	0.240226	0.374409	0.483581	0.26535	1.01111	0.428462
XLOC_001564	AT1G06163.1	X	626	1.98031	canonical_lncRNA	none	Ch1:10012637-10013263	+	1	1			O								gene_id "AT1G28470"; gene_name "NAC010"; gene_source "araport11"; gene_biotype "protein_coding";	+	379	gene_id "AT1G28480"; gene_name "GRXC9"; gene_source "araport11"; gene_biotype "protein_coding";	-	171	0	0	0	0	0	0	0.0501713	0	0	0	0.532238	0.61547	0.364086	1.35573	0	0	0	0	0	0	0	0	0.0661629
XLOC_001794	AT1G06517.1	X	237	1.01239	canonical_lncRNA	none	Ch1:11499282-11499519	+	1	1				O							gene_id "AT1G31990"; gene_source "araport11"; gene_biotype "protein_coding";	+	9964	gene_id "AT1G32000"; gene_source "araport11"; gene_biotype "protein_coding";	-	8766	0	0	0	0	0.133349	0	0	0	0	0	0	0	0	0.358096	0.187106	0	0	0	0	0.147931	0	0	0
XLOC_001897	AT1G06693.1	X	320	1.35386	canonical_lncRNA	none	Ch1:12200427-12200747	+	1	1				O							gene_id "AT1G33640"; gene_source "araport11"; gene_biotype "protein_coding";	-	4204	gene_id "AT1G33670"; gene_source "araport11"; gene_biotype "protein_coding";	+	1216	0	0	0.206478	0.425011	0	0.106728	0.0981475	0.731762	1.35386	0.443094	0	0.240803	0.237414	0	0	0.418116	0.331487	0.108853	0	0.657368	0.240474	0.130903	0.388293
XLOC_001924	AT1G06733.1	X	204	1.35828	canonical_lncRNA	none	Ch1:12381940-12382144	+	1	1				O							gene_id "AT1G34042"; gene_source "araport11"; gene_biotype "protein_coding";	-	2237	gene_id "AT1G34046"; gene_source "araport11"; gene_biotype "protein_coding";	+	6451	0	0.149038	0	0	0	0.167417	0	0	0.57919	0.463367	0	0	0	0.416024	0	0	0.173326	0	0	0	0.188607	0.205337	0
XLOC_002052	AT1G06993.1	X	302	4.43048	canonical_lncRNA	none	Ch1:13872214-13872516	+	1	1				O							gene_id "AT1G36675"; gene_source "araport11"; gene_biotype "protein_coding";	+	2724	gene_id "AT1G36730"; gene_source "araport11"; gene_biotype "protein_coding";	-	25694	0.21864	0.454919	0.94743	0.932693	1.22159	1.27754	2.93708	2.77376	3.68313	2.23941	2.24336	2.16182	1.3262	0.264554	0.276459	0.542196	0.44088	0.69492	1.39898	1.09288	1.87102	3.34275	4.23475
XLOC_002107	AT1G07167.1	X	709	2.57092	canonical_lncRNA	none	Ch1:16416062-16416771	+	1	1	O							1	AT1G43605								2.57092	0.640079	0.844541	0.766938	0.332672	0.154074	0.283373	0.469501	0.533029	1.20824	0.20041	0	0	0	0.800193	1.15689	0.425367	0.419042	0.326552	0.527212	0.34715	1.00785	0.186848
XLOC_002197	AT1G07327.1	X	292	1.23255	canonical_lncRNA	none	Ch1:17312833-17313395	+	2	1				O							gene_id "AT1G47240"; gene_name "NRAMP2"; gene_source "araport11"; gene_biotype "protein_coding";	-	1328	gene_id "AT1G47250"; gene_name "PAF2"; gene_source "araport11"; gene_biotype "protein_coding";	+	6168	0	0	0	0	0	0	0	0	0	0	0	0	0	0	0	0	0	0	0	0	0	0	0
XLOC_002255	AT1G07457.1	X	786	1.03054	canonical_lncRNA	none	Ch1:17695289-17696075	+	1	1				O							gene_id "AT1G47980"; gene_source "araport11"; gene_biotype "protein_coding";	-	1402	gene_id "AT1G47990"; gene_name "GA2OX4"; gene_source "araport11"; gene_biotype "protein_coding";	+	2523	0	0	0.0420311	0	0.0402084	0.130355	0.0399583	0	0.100216	0.120263	0.0847789	0.147055	0.289971	0.0539878	0.282087	0.212782	0.0449855	0.2659	0.368375	0.446051	0.391611	0.426349	0.368862
XLOC_002884	AT1G08213.1	X	506	1.77471	canonical_lncRNA	none	Ch1:21616454-21616960	+	1	1				O							gene_id "AT1G58270"; gene_name "ZW9"; gene_source "araport11"; gene_biotype "protein_coding";	-	2285	gene_id "AT1G58280"; gene_source "araport11"; gene_biotype "protein_coding";	-	3318	0	0.0600865	0.0652895	0.134391	0.187374	0.269984	0.124139	0.539903	0.0778358	1.77471	1.25108	0.456859	0.675645	0.251587	0.0876364	0.198316	0.419272	0.206519	0.143055	0.415727	0.380196	0.662274	0.245561
XLOC_003268	AT1G08763.1	X	274	2.67168	canonical_lncRNA	none	Ch1:24345647-24345921	+	1	1				O							gene_id "AT1G65483"; gene_source "araport11"; gene_biotype "protein_coding";	+	1489	gene_id "AT1G65484"; gene_source "araport11"; gene_biotype "protein_coding";	+	1829	0	0	0	0	0	0	0	0	0.14374	0.689977	0.729594	2.67168	1.525	1.08409	0	0	0	0	0	0	0.140423	0.152879	0.302321
XLOC_003308	AT1G08833.1	X	342	26.2768	canonical_lncRNA	none	Ch1:24721321-24721663	+	1	1				O							gene_id "AT1G66300"; gene_source "araport11"; gene_biotype "protein_coding";	-	3271	gene_id "AT1G66310"; gene_source "araport11"; gene_biotype "protein_coding";	-	1308	26.2768	0	0	0	0	0	0	0	0	0	0	0	0	0	0.129661	0	0.103388	0	0	0	0	0	0
XLOC_003336	AT1G08847.1	X	253	2.06971	canonical_lncRNA	none	Ch1:24912512-24912977	+	2	1			O								gene_id "AT1G66780"; gene_name "DTX8"; gene_source "araport11"; gene_biotype "protein_coding";	+	772	gene_id "AT1G66783"; gene_name "MIR157A"; gene_source "araport11"; gene_biotype "miRNA";	-	583	0	0.360519	0.130579	0.268782	0.499665	0.134992	0.372417	0	0.311343	0.373624	0.263384	0.152286	0.300287	0	0.350546	0.132211	0.139757	0.275358	0.28611	0	0.456235	0.331137	0.818537
XLOC_003558	AT1G09163.1	X	199	1.49267	canonical_lncRNA	none	Ch1:26488134-26488333	+	1	1		O	O								gene_id "AT1G70310"; gene_name "SPDSYN2"; gene_source "araport11"; gene_biotype "protein_coding";	-	539	gene_id "AT1G70320"; gene_name "UPL2"; gene_source "araport11"; gene_biotype "protein_coding";	-	121	0	0	0.166012	0	0.158813	0	0	0.196117	0.197914	0	0	0	0.190886	1.49267	0	0	0	0	0	0	0	0	0
XLOC_003931	AT1G09667.1	X	349	1.83333	canonical_lncRNA	none	Ch1:28813116-28813465	+	1	1	O							2	AT1G76760,AT1G76770								0	0.348467	0	0	0.0905554	0	0	0	0	0.135425	0	0	0	0.607943	0.12706	0.191687	0	0.0998076	0	0	0	0	0
XLOC_003987	AT1G09753.1	X	245	2.14714	canonical_lncRNA	none	Ch1:29208882-29209127	+	1	1				O							gene_id "AT1G77710"; gene_source "araport11"; gene_biotype "protein_coding";	+	737	gene_id "AT1G77720"; gene_name "PPK1"; gene_source "araport11"; gene_biotype "protein_coding";	+	1369	2.14714	0.496388	0	1.11023	0.128995	0	0	0	0.160755	0	0.815954	0	0	0	0.542988	0.819167	0.144321	0.568699	0.147726	0	0	0	0
XLOC_004023	AT1G09797.1	X	764	52.0806	sRNA_precursor	none	Ch1:29427802-29428566	+	1	1		O									gene_id "AT1G78220"; gene_name "GF14 PI"; gene_source "araport11"; gene_biotype "protein_coding";	-	621	gene_id "AT1G78230"; gene_source "araport11"; gene_biotype "protein_coding";	+	1486	20.8859	6.44687	7.26456	4.98442	10.1761	9.2535	10.2772	12.5153	21.1874	21.0334	26.7766	41.2012	34.4064	31.1038	4.64335	5.47273	15.4578	13.541	15.1119	12.4361	19.6408	18.9158	18.4863
XLOC_004259	AT1G04127.1	X	240	1.42106	canonical_lncRNA	none	Ch1:551289-551529	-	1	1				O							gene_id "AT1G02580"; gene_name "MEA"; gene_source "araport11"; gene_biotype "protein_coding";	+	2087	gene_id "AT1G02590"; gene_source "araport11"; gene_biotype "protein_coding";	-	609	0	0	0	0.14167	0	0.284609	0.130863	0	0.656415	0	0.138825	0.963211	0.474828	1.06086	0	0	0	0	0	0.146082	0	0	0
XLOC_004262	AT1G04133.1	X	421	1.29782	canonical_lncRNA	none	Ch1:558071-558492	-	1	1	O							1	AT1G02620								0	0.072218	0	0.161524	0.375342	1.21685	1.04442	1.29782	0.561305	0.224529	0.553983	0.274549	0.451143	0	0	0.238356	0.0839872	0.248215	0.0859688	0.666216	0.548349	1.19398	0.68866
XLOC_004299	AT1G04173.1	X	202	1.09762	canonical_lncRNA	none	Ch1:767037-767385	-	2	1	O							1	AT1G03165								0	1.0536	0.163547	0.336643	0.312909	0.169074	0.310962	0.193204	0.194975	0.233977	0.164941	0	0	0	1.09762	0.331181	0.350085	0.517319	0	0	0	0.622111	0.205039
XLOC_004423	AT1G04357.1	X	508	2.4337	canonical_lncRNA	none	Ch1:1523561-1524069	-	1	1			O								gene_id "AT1G05240"; gene_name "PER2"; gene_source "araport11"; gene_biotype "protein_coding";	+	538	gene_id "AT1G05250"; gene_name "PER2"; gene_source "araport11"; gene_biotype "protein_coding";	-	1532	0	0.1197	0.195097	0.133862	1.05761	0.672304	0.370951	0.614603	0.775293	1.11646	0.655868	0.606747	1.04687	0.918856	0.174583	0.13169	0.348018	1.02853	1.28242	1.24227	1.36332	1.81408	1.5491
XLOC_004660	AT1G04677.1	X	428	4.29794	canonical_lncRNA	none	Ch1:2864583-2865011	-	1	1				O							gene_id "AT1G04673"; gene_source "araport11"; gene_biotype "lncRNA";	+	2729	gene_id "AT1G04683"; gene_source "araport11"; gene_biotype "lncRNA";	-	507	0.102424	0	0	0	0	0	0	0	0	0.110428	0	0.0900197	0	2.97438	0	0	0	0	0	0	0	0	0
XLOC_005297	AT1G05517.1	X	282	5.38812	canonical_lncRNA	none	Ch1:6941873-6942155	-	1	1		O	O								gene_id "AT1G20015"; gene_source "araport11"; gene_biotype "snoRNA";	+	500	gene_id "AT1G20020"; gene_name "LFNR2"; gene_source "araport11"; gene_biotype "protein_coding";	+	470	0.155452	0.862518	0.585753	0.361712	0.896562	0.84777	0.668238	1.38395	1.39663	4.02242	2.71743	1.36626	5.38812	0.90286	0.786242	0.593073	0.752311	0.494083	0.256687	0.621625	0.545756	1.18834	0.440617
XLOC_005552	AT1G05857.1	X	351	1.86605	canonical_lncRNA	none	Ch1:8539957-8540308	-	1	1		O									gene_id "AT1G24140"; gene_name "3MMP"; gene_source "araport11"; gene_biotype "protein_coding";	-	2177	gene_id "AT1G24145"; gene_source "araport11"; gene_biotype "protein_coding";	+	530	0	0	0	0	0	0.0973021	0.447396	0.667133	0.448831	0.807921	1.51877	1.86605	0.757561	0	0	0	0	0	0	0.099885	0.438471	0.477365	0.236
XLOC_005711	AT1G06103.1	X	239	3.65558	canonical_lncRNA	none	Ch1:9589675-9589914	-	1	1	O							1	AT1G27580								0	0.381637	0	0	0.132234	1.0003	0.525644	0.81647	2.30706	2.57081	3.20634	3.54655	3.65558	0.887749	0.927699	0.139955	0.443832	0.291488	0.151435	0.440079	0	0.701068	0.519891
XLOC_005952	AT1G06473.1	X	789	5.67342	canonical_lncRNA	none	Ch1:11471861-11472650	-	1	1				O							gene_id "AT1G31940"; gene_source "araport11"; gene_biotype "protein_coding";	-	380	gene_id "AT1G06483"; gene_source "araport11"; gene_biotype "lncRNA";	+	459	0	0.809226	0.879298	1.12044	1.56217	2.68376	1.55245	4.0066	4.49257	2.57582	4.51842	3.71123	1.97394	0.161348	0.843042	1.35663	1.07555	1.76592	1.28441	2.93274	3.07221	3.34473	4.09455
XLOC_005975	AT1G06537.1	X	246	17.0288	canonical_lncRNA	none	Ch1:11672237-11672483	-	1	1		O									gene_id "AT1G32350"; gene_name "AOX3"; gene_source "araport11"; gene_biotype "protein_coding";	-	3547	gene_id "AT1G32360"; gene_source "araport11"; gene_biotype "protein_coding";	+	283	4.63322	3.95496	2.68589	1.24394	3.34024	3.60967	1.27672	6.6632	8.32526	5.5717	10.4288	14.2524	10.3459	6.72741	0.18026	2.44751	5.4619	4.6727	4.11951	5.84327	6.25623	3.57587	4.54587
XLOC_005978	AT1G06567.1	X	452	1.04565	canonical_lncRNA	none	Ch1:11698405-11698857	-	1	1			O								gene_id "AT1G32415"; gene_name "PCMPE56"; gene_source "araport11"; gene_biotype "protein_coding";	+	441	gene_id "AT1G32420"; gene_source "araport11"; gene_biotype "protein_coding";	+	3138	0	0	0	0	0	0	0	0	0.435674	1.04565	0.589701	0.0852399	0.588283	0	0	0	0	0	0.0800727	0	0	0	0
XLOC_005986	AT1G06577.1	X	311	1.2709	canonical_lncRNA	none	Ch1:11778401-11778712	-	1	1			O								gene_id "AT1G32570"; gene_source "araport11"; gene_biotype "protein_coding";	+	844	gene_id "AT1G32575"; gene_source "araport11"; gene_biotype "protein_coding";	+	1911	0	1.2709	0.106227	0.109328	0.20324	0	0.201976	0	0.12664	0.151972	0.214264	0.123886	0.854996	0.27289	1.14068	0.322662	0.227387	0.336008	0.232752	0.225464	0	0	0
XLOC_006054	AT1G06737.1	X	372	1.69397	canonical_lncRNA	none	Ch1:12383777-12384244	-	2	1				O							gene_id "AT1G34042"; gene_source "araport11"; gene_biotype "protein_coding";	-	4074	gene_id "AT1G34046"; gene_source "araport11"; gene_biotype "protein_coding";	+	4660	0	0.0817306	0.177615	0.548402	0.0849565	0.459046	0.590996	0.209824	1.69397	1.01642	0.806083	0.724997	1.02114	1.36885	0.596022	0.539505	0.09505	0	0.0972926	0.942463	0.206859	0.225209	0.222677
XLOC_006114	AT1G06867.1	X	346	1.52037	canonical_lncRNA	none	Ch1:12986720-12987066	-	1	1				O							gene_id "AT1G35350"; gene_name "PHO1H8"; gene_source "araport11"; gene_biotype "protein_coding";	-	1980	gene_id "AT1G06877"; gene_source "araport11"; gene_biotype "snRNA";	+	124	1.52037	0	0.0954811	0.0982685	0.0913405	0.197416	0	0	0.569146	0	0.866656	0.445415	0.109787	0.735857	0	0.0966743	0	0.302019	0	0.202657	0	0.726396	0.718231
XLOC_006158	AT1G06983.1	X	445	12.9687	canonical_lncRNA	none	Ch1:13838401-13839087	-	2	1				O							gene_id "AT1G36622"; gene_source "araport11"; gene_biotype "protein_coding";	-	1447	gene_id "AT1G36627"; gene_source "araport11"; gene_biotype "protein_coding";	-	9442	0	0	0	0	0	0.0767484	0	0	0.708043	1.0621	2.54565	1.99136	5.29247	12.9687	0.398598	0.075167	0	0	0	0.0787857	0	0.658925	1.11689
XLOC_006172	AT1G07027.1	X	311	1.82054	canonical_lncRNA	none	Ch1:14285892-14286203	-	1	1				O							gene_id "AT1G07023"; gene_source "araport11"; gene_biotype "lncRNA";	-	2141	gene_id "AT1G38065"; gene_source "araport11"; gene_biotype "protein_coding";	-	3330	0	0.0840657	0.152242	0.156686	0.0873839	0.0629549	0.405254	0.467608	0.871187	0.827654	0.706282	0.923262	1.82054	0.899531	0.0408701	0.184973	0.0977657	0.096312	0.166787	0.032313	0.141846	0.308858	0.381732
XLOC_006209	AT1G07187.1	X	701	1.37578	canonical_lncRNA	none	Ch1:16471282-16471983	-	1	1		O	O								gene_id "AT1G43670"; gene_name "CYFBP"; gene_source "araport11"; gene_biotype "protein_coding";	+	782	gene_id "AT1G43680"; gene_source "araport11"; gene_biotype "protein_coding";	+	222	1.37578	0.173488	0.0471276	0.242517	0.315587	0.146161	0.0448034	0.222695	0.168552	0.134846	0	0	0.108377	0.181602	0.253033	0.429449	0.201761	0.347832	0.154891	0.450124	0.439096	0.0597558	0.236336
XLOC_006279	AT1G07323.1	X	419	12.2952	canonical_lncRNA	none	Ch1:17295588-17296007	-	1	1				O							gene_id "AT1G47130"; gene_source "araport11"; gene_biotype "protein_coding";	-	2833	gene_id "AT1G47200"; gene_name "WPP2"; gene_source "araport11"; gene_biotype "protein_coding";	-	1824	1.56936	2.46713	2.52307	1.78525	1.35768	3.99403	4.34754	4.00519	7.61379	12.2952	6.83856	9.65509	12.239	8.20331	3.49249	1.67646	3.20675	2.57713	3.02327	4.85312	3.21397	4.79872	5.23903
XLOC_006749	AT1G08033.1	X	267	2.22503	canonical_lncRNA	none	Ch1:20582297-20582564	-	1	1		O	O								gene_id "AT1G55170"; gene_name "FLXL3"; gene_source "araport11"; gene_biotype "protein_coding";	+	322	gene_id "AT1G55175"; gene_source "araport11"; gene_biotype "protein_coding";	+	401	0	0	0.247464	0	0	0.127914	1.76445	0	0.442527	0.354033	0.249574	0.144301	0.284541	2.22503	0.166083	0	0.132429	0.13046	0.271108	0.262619	0.288208	0.941322	0
XLOC_006827	AT1G08103.1	X	437	1.00314	canonical_lncRNA	none	Ch1:21052299-21053178	-	2	1				O							gene_id "AT1G56233"; gene_source "araport11"; gene_biotype "protein_coding";	-	1282	gene_id "AT1G08113"; gene_source "araport11"; gene_biotype "snoRNA";	+	26	1.00314	0.208722	0	0.466832	0.07232	0.0781534	0	0	0.450628	0	0.228728	0.0881657	0	0	0.304421	0	0.161824	0	0.0828212	0.240684	0.0880453	0	0
XLOC_006867	AT1G08173.1	X	487	1.57571	canonical_lncRNA	none	Ch1:21376426-21376913	-	1	1		O									gene_id "AT1G57700"; gene_source "araport11"; gene_biotype "protein_coding";	+	2200	gene_id "AT1G57720"; gene_source "araport11"; gene_biotype "protein_coding";	+	407	0	0	0	0	0.0648949	0.0701294	0	0	0	0.1941	0.13683	0.870252	0.156001	0.348537	0	0	0	0.0715253	0	0.287964	0.316023	0.172028	0.680377
XLOC_007063	AT1G08393.1	X	305	2.29967	canonical_lncRNA	none	Ch1:22728734-22729039	-	1	1		O									gene_id "AT1G61590"; gene_name "PBL15"; gene_source "araport11"; gene_biotype "protein_coding";	-	2544	gene_id "AT1G61600"; gene_source "araport11"; gene_biotype "protein_coding";	+	777	2.29967	0.0996845	0	0.111478	1.24343	0.111977	0.102974	0	0	0.619848	0	0	0.124545	0.695646	0.14539	0	0	0	0.118665	0.574748	0.12615	0.13734	0.135797
XLOC_007095	AT1G08457.1	X	434	8.66206	Ribo_lncRNA	none	Ch1:22947414-22947891	-	2	1	O							1	AT1G62085								3.13124	2.80219	2.35975	2.50698	3.34971	1.88865	3.11177	2.60781	3.90219	5.33619	6.44867	5.50406	5.51413	1.9555	6.02834	4.54726	3.25886	3.6117	4.41987	5.00852	2.83693	4.53635	4.67622
XLOC_007110	AT1G08507.1	X	534	1.66877	canonical_lncRNA	none	Ch1:23032347-23033035	-	2	1				O							gene_id "AT1G62305"; gene_source "araport11"; gene_biotype "protein_coding";	-	2816	gene_id "AT1G62310"; gene_source "araport11"; gene_biotype "protein_coding";	-	909	0.32837	0.569359	0.185598	1.08243	0.828565	0.895398	1.41156	0.730848	0.811299	1.41613	1.18548	0.865807	0.853624	1.66877	0.996495	0.563752	0.529717	0.45661	0.542215	0.590893	1.36899	0.470661	0.853179
XLOC_007237	AT1G08697.1	X	270	1.39588	canonical_lncRNA	none	Ch1:23964148-23964418	-	1	1				O							gene_id "AT1G64530"; gene_name "NLP6"; gene_source "araport11"; gene_biotype "protein_coding";	+	1065	gene_id "AT1G64540"; gene_source "araport11"; gene_biotype "protein_coding";	+	2266	0	0	0.244715	0	0.93641	0.505971	1.39588	0.144546	0.43761	0	0.370201	0	0.42207	0.314329	0.164237	0.991091	0	0.645053	0.268095	0.12985	0	0	0
XLOC_007831	AT1G09477.1	X	322	18.0671	Ribo_lncRNA	translated_sORF	Ch1:28012571-28012893	-	1	1	O							1	AT1G74530								6.04343	11.5735	11.42	11.8583	10.2745	15.2845	15.9298	13.1697	14.7086	12.3021	12.2029	8.64115	6.99541	2.83769	12.1809	9.91091	11.9681	14.3345	14.6335	15.4017	16.2295	16.8072	18.0671
XLOC_007971	AT1G09693.1	X	240	1.01346	canonical_lncRNA	none	Ch1:28890574-28890814	-	1	1				O							gene_id "AT1G09687"; gene_source "araport11"; gene_biotype "miRNA";	-	1042	gene_id "AT1G76920"; gene_name "SKIP15"; gene_source "araport11"; gene_biotype "protein_coding";	+	1162	0	1.01346	0	0.14167	0	0	0	0	0	0	0	0.160535	0.158276	0	0	0	0	0	0.150804	0	0	0	0
XLOC_008052	AT1G09803.1	X	410	1.95071	canonical_lncRNA	none	Ch1:29460161-29460571	-	1	1		O									gene_id "AT1G78290"; gene_name "SRK2C"; gene_source "araport11"; gene_biotype "protein_coding";	-	668	gene_id "AT1G78300"; gene_name "GRF2"; gene_source "araport11"; gene_biotype "protein_coding";	+	820	0	0	0	0	0	0	0	0	0	0	0.0812637	0.375887	0.0926494	0.620992	0	0	0	0	0	0	0	0	0.101019
XLOC_008152	AT1G09937.1	X	303	4.62969	Ribo_lncRNA	translated_sORF	Ch1:30080955-30081258	-	1	1		O	O								gene_id "AT1G79950"; gene_name "RTEL1"; gene_source "araport11"; gene_biotype "protein_coding";	+	177	gene_id "AT1G79970"; gene_source "araport11"; gene_biotype "protein_coding";	+	819	4.62969	0.301027	0	0.336643	0.104303	1.01445	0.725579	1.15923	1.29983	0.467954	1.09961	2.28882	3.00881	1.82062	0.14635	0	0.70017	1.83936	1.19448	0.347125	0.253966	0.967729	1.09354
XLOC_008343	AT2G04405.1	X	353	34.9975	canonical_lncRNA	none	Ch2:849921-850780	+	2	1		O	O								gene_id "AT2G02910"; gene_source "araport11"; gene_biotype "protein_coding";	-	218	gene_id "AT2G02930"; gene_name "GSTF3"; gene_source "araport11"; gene_biotype "protein_coding";	-	376	1.3558	6.1121	4.76815	2.27841	4.56138	6.68977	9.38978	10.0586	10.5568	19.4901	12.1937	21.4488	20.5596	34.9975	1.60004	3.44838	2.91617	4.84787	7.64901	6.68663	7.5365	5.18212	10.4612
XLOC_008344	AT2G04435.1	X	489	12.5121	Ribo_lncRNA	translated_sORF	Ch2:852856-853345	+	1	1		O									gene_id "AT2G02930"; gene_name "GSTF3"; gene_source "araport11"; gene_biotype "protein_coding";	-	535	gene_id "AT2G04465"; gene_source "araport11"; gene_biotype "lncRNA";		608	1.79294	1.49221	1.4863	1.46016	1.16333	1.11748	2.76178	3.11261	3.22167	5.70254	2.79354	3.70314	5.0493	11.9754	0.0906831	1.57328	2.6754	1.99452	2.22042	3.65653	3.69808	1.71324	3.13387
XLOC_008449	AT2G04805.1	X	273	19.1891	canonical_lncRNA	none	Ch2:1604665-1604938	+	1	1				O							gene_id "AT2G04775"; gene_source "araport11"; gene_biotype "lncRNA";		2875	gene_id "AT2G04620"; gene_source "araport11"; gene_biotype "protein_coding";	-	5568	0	0	0	0.124545	0	0	0	0	0.144267	0.346252	0.610222	1.12904	7.23548	18.4971	0	0	0	0	0	0	0	0.153439	0.303428
XLOC_008556	AT2G05155.1	X	615	12.5688	canonical_lncRNA	none	Ch2:3264778-3265393	+	1	1		O									gene_id "AT2G07621"; gene_source "araport11"; gene_biotype "protein_coding";		366	gene_id "AT2G07673"; gene_source "araport11"; gene_biotype "protein_coding";	+	1027	1.92457	2.62016	1.66525	1.9903	3.80274	3.1654	4.80045	7.23433	9.34991	11.6045	12.5688	12.5296	11.9209	4.34694	1.22577	2.66507	1.66732	3.68152	2.88366	4.21856	4.50448	5.38084	7.87952
XLOC_008571	AT2G05215.1	X	1181	125.829	sRNA_precursor+Ribo_lncRNA	translated_sORF	Ch2:3334410-3335689	+	2	1				O							gene_id "AT2G07792"; gene_source "araport11"; gene_biotype "tRNA";	+	1651	gene_id "AT2G07689"; gene_source "araport11"; gene_biotype "protein_coding";	+	420	94.3222	60.2186	34.6254	38.4526	56.3042	65.614	71.0596	107.853	103.842	122.279	122.723	125.829	106.955	68.0595	32.0213	37.9628	31.4614	42.1624	49.2	62.016	67.6732	85.2607	100.488
XLOC_008602	AT2G05365.1	X	499	26.1018	canonical_lncRNA	none	Ch2:3490313-3491455	+	2	1			O								gene_id "AT2G07806"; gene_source "araport11"; gene_biotype "protein_coding";	+	643	gene_id "AT2G07738"; gene_source "araport11"; gene_biotype "protein_coding";	-	884	2.39362	5.54952	4.17465	3.02348	7.93793	7.40604	6.76161	10.8984	14.6234	26.1018	25.5214	21.0374	15.0523	7.81164	5.53436	5.00957	5.13003	7.22741	8.58239	7.00099	9.90407	9.80238	11.7599
XLOC_008611	AT2G05395.1	X	403	2.63924	canonical_lncRNA	none	Ch2:3509690-3510093	+	1	1				O							gene_id "AT2G07766"; gene_source "araport11"; gene_biotype "tRNA";	+	6082	gene_id "AT2G07680"; gene_name "ATMRP11"; gene_source "araport11"; gene_biotype "protein_coding";	+	4575	0	0.905323	0.819763	0.253108	0.627371	0.762723	0.623468	1.06526	1.56367	1.17279	2.39758	2.4857	2.63924	0.631778	0.880279	0.166002	0	0.691471	0.718469	0.52198	0.572841	0.623655	0.308322
XLOC_008613	AT2G05445.1	X	251	1.11525	canonical_lncRNA	none	Ch2:3532412-3532663	+	1	1				O							gene_id "AT2G07690"; gene_name "MCM5"; gene_source "araport11"; gene_biotype "protein_coding";	-	4912	gene_id "AT2G07750"; gene_name "RH33"; gene_source "araport11"; gene_biotype "protein_coding";	+	43802	0	0	0	0	0	0	0	0	0	0.1883	0	0	0.15134	0.169061	0	0	0	0	0	0	0	0	0
XLOC_008675	AT2G05875.1	X	446	5.51053	canonical_lncRNA	none	Ch2:5508351-5508797	+	1	1	O							1	AT2G13275								0.29487	0.13634	0.222218	0.609882	0.850327	2.06756	1.83091	2.10012	2.47259	5.51053	4.18344	4.40572	3.49201	0.951444	0.49713	0.749985	0.158559	0.390503	0.892649	0.78609	1.46657	1.50274	1.76444
XLOC_008678	AT2G05895.1	X	418	4.05156	canonical_lncRNA	none	Ch2:5587757-5588175	+	1	1				O							gene_id "AT2G13370"; gene_name "CHR5"; gene_source "araport11"; gene_biotype "protein_coding";	-	31197	gene_id "AT2G13422"; gene_source "araport11"; gene_biotype "protein_coding";	+	43	1.78286	2.61851	3.00332	2.76562	2.19261	2.20606	1.12705	2.61427	4.05156	2.82676	3.02892	2.67302	1.63577	1.52277	3.50084	2.1606	0.76131	0.749989	1.55854	1.09037	1.38071	1.20255	1.58538
XLOC_008723	AT2G06185.1	X	249	12.6622	canonical_lncRNA	none	Ch2:6212448-6212697	+	1	1				O							gene_id "AT2G14540"; gene_name "ATSRP2"; gene_source "araport11"; gene_biotype "protein_coding";	-	13042	gene_id "AT2G14560"; gene_name "LURP1"; gene_source "araport11"; gene_biotype "protein_coding";	+	920	0	0	0.0634097	0	0.42462	0.524423	0.361695	3.22106	4.08212	9.07167	12.6622	11.3145	7.50976	2.11765	0	0	0	0.200573	1.04202	4.44133	1.9201	5.06525	6.91624
XLOC_008791	AT2G06485.1	X	587	10.1599	canonical_lncRNA	none	Ch2:6876163-6876750	+	1	1				O							gene_id "AT2G15780"; gene_source "araport11"; gene_biotype "protein_coding";	-	1379	gene_id "AT2G15790"; gene_name "CYP40"; gene_source "araport11"; gene_biotype "protein_coding";	-	1024	0	0	0	0	0	0	0.267523	0.66486	0.872238	3.86481	3.57588	4.98835	10.1599	4.26513	0	0	0.0602361	0	0.246629	0.0597268	0.131093	1.07041	1.27006
XLOC_008879	AT2G06955.1	X	226	1.06167	canonical_lncRNA	none	Ch2:7604452-7604678	+	1	1				O							gene_id "AT2G17480"; gene_name "MLO8"; gene_source "araport11"; gene_biotype "protein_coding";	-	10257	gene_id "AT2G17500"; gene_name "PILS5"; gene_source "araport11"; gene_biotype "protein_coding";	+	2050	0	0	0	0	0	0	0	0	0	0	0	0	0.168081	0	0	0	0	0	0	0	0	0	0
XLOC_008920	AT2G07035.1	X	359	1.22531	canonical_lncRNA	none	Ch2:7856798-7857157	+	1	1	O							1	AT2G18080								0.488439	0	0	0	0	0	0	0	0	0	0	0	0	0	0	0	0	0	0	0	0	0	0
XLOC_009000	AT2G07235.1	X	230	30.5965	canonical_lncRNA	none	Ch2:8448053-8448283	+	1	1		O									gene_id "AT2G19500"; gene_name "CKX2"; gene_source "araport11"; gene_biotype "protein_coding";	-	698	gene_id "AT2G19510"; gene_name "LBD8"; gene_source "araport11"; gene_biotype "protein_coding";	+	4917	0	0	0	0	0	0	0	0	0	0	0.0476654	0.606313	5.54306	30.5965	0	0	0	0	0	0	0	0	0
XLOC_009231	AT2G07890.1	X	416	1.15354	canonical_lncRNA	none	Ch2:9855388-9855804	+	1	1			O								gene_id "AT2G23148"; gene_name "SPH11"; gene_source "araport11"; gene_biotype "protein_coding";	+	1232	gene_id "AT2G23150"; gene_name "NRAMP3"; gene_source "araport11"; gene_biotype "protein_coding";	-	345	0	0	0	0	0	0	0	0	0	0	0	0	0.365252	0	0	0	0	0	0	0	0	0	0
XLOC_009319	AT2G24592.1	X	482	3.11745	canonical_lncRNA	none	Ch2:10451325-10451807	+	1	1			O								gene_id "AT2G24590"; gene_name "RSZ22A"; gene_source "araport11"; gene_biotype "protein_coding";	+	141	gene_id "AT2G24600"; gene_source "araport11"; gene_biotype "protein_coding";	-	227	0	0.504627	0.274162	0.493789	0.131136	0.425141	0.325801	0.485817	1.14396	1.3728	0.483873	3.11745	1.49738	0.704306	1.196	0.277588	0.220074	0.578138	0.450534	0.509165	0.399127	0.347625	0.773365
XLOC_009503	AT2G08220.1	X	857	2.353	canonical_lncRNA	none	Ch2:11953652-11955213	+	2	1				O							gene_id "AT2G28060"; gene_name "KINB3"; gene_source "araport11"; gene_biotype "protein_coding";	-	1399	gene_id "AT2G28070"; gene_name "ABCG3"; gene_source "araport11"; gene_biotype "protein_coding";	+	660	2.353	1.88028	2.0431	0.357069	0.442527	0.717333	0.219887	0.77417	0.735307	0.0551498	0.0388776	0.0899146	0	0.0495151	2.01799	1.99057	1.40279	0.812902	0.337856	0.450007	0.448959	0.391027	1.01491
XLOC_009713	AT2G08445.1	X	420	1.14256	canonical_lncRNA	none	Ch2:13503212-13503632	+	1	1				O							gene_id "AT2G31751"; gene_source "araport11"; gene_biotype "lncRNA";	-	937	gene_id "AT2G31760"; gene_name "ARI10"; gene_source "araport11"; gene_biotype "protein_coding";	+	4861	0	0	0.0786583	0.404773	0.225742	0.325267	0	0.0929221	0.0937736	0.225064	0.0793288	0.0917343	0.180887	0.70724	0.105581	0.318565	0.0841872	0.0829353	0.0861735	0	0.183218	0.299206	0.0986142
XLOC_009729	AT2G08485.1	X	339	1.15329	canonical_lncRNA	none	Ch2:13569782-13570121	+	1	1	O							2	AT2G31910,AT2G31900								0.0797527	0.165939	0.0601027	0.371144	0.0766618	0.207114	0.457109	0.449678	0.429914	0.601899	0.404101	0.514024	0.760186	0.514669	0.215132	0.223131	0.17154	0.295731	0.395071	0.276395	0.303327	0.431844	0.627926
XLOC_009949	AT2G08735.1	X	459	4.23733	canonical_lncRNA	none	Ch2:14907257-14907716	+	1	1			O								gene_id "AT2G35460"; gene_source "araport11"; gene_biotype "protein_coding";	+	753	gene_id "AT2G35470"; gene_source "araport11"; gene_biotype "protein_coding";	-	771	0	0.397435	0.215925	0.074076	0.0688537	0.892889	1.50536	1.19037	1.54451	1.44158	1.45177	1.59486	3.06207	2.12634	0	0.0728743	0.308136	0.682997	0.867367	1.22212	1.0059	1.55144	1.534
XLOC_010017	AT2G08800.1	X	233	1.88792	canonical_lncRNA	none	Ch2:15306547-15306780	+	1	1				O							gene_id "AT2G36470"; gene_source "araport11"; gene_biotype "protein_coding";	-	5521	gene_id "AT2G36490"; gene_name "ROS1"; gene_source "araport11"; gene_biotype "protein_coding";	-	1127	0	0	0	0	0	0.293159	0.539179	0.669996	0	0.811389	0	0.165358	0.163031	0.182122	0	0.143559	0.151754	0.149497	0.155334	0.15047	0	0	0.533279
XLOC_010491	AT2G09515.1	X	206	2.26592	canonical_lncRNA	none	Ch2:18300725-18300931	+	1	1		O	O								gene_id "AT2G44270"; gene_name "NCS6"; gene_source "araport11"; gene_biotype "protein_coding";	-	421	gene_id "AT2G44280"; gene_source "araport11"; gene_biotype "protein_coding";	-	292	0	0	0	0.165053	0	0	0	0	0	0.917736	0.161738	0.935156	2.02839	2.26592	0	0	0	0.169091	0	0	0	0	0
XLOC_010940	AT2G04785.1	X	256	2.13228	canonical_lncRNA	none	Ch2:1601495-1601751	-	1	1				O							gene_id "AT2G04570"; gene_source "araport11"; gene_biotype "protein_coding";	+	5123	gene_id "AT2G04620"; gene_source "araport11"; gene_biotype "protein_coding";	-	8755	0	0.126419	0	0	0	0.248515	0.163239	0	0.409406	0.638694	1.10829	0.841057	2.13228	1.41154	0	0.139082	0	0.0362088	0.0376225	0.145778	0.0799913	0.0435435	0.258324
XLOC_011027	AT2G05075.1	X	529	22.3362	canonical_lncRNA	none	Ch2:2930784-2931313	-	1	1			O								gene_id "AT2G07050"; gene_name "CAS1"; gene_source "araport11"; gene_biotype "protein_coding";	+	33	gene_id "AT2G07110"; gene_source "araport11"; gene_biotype "protein_coding";	-	21297	1.49163	0.689689	1.93597	2.05676	4.89889	8.32843	8.43067	14.6076	14.7414	22.3362	18.3911	20.6116	18.311	8.58314	1.84418	1.20139	1.33681	2.10709	2.39461	3.97652	3.78212	7.83931	11.0396
XLOC_011062	AT2G05205.1	X	483	7.77764	canonical_lncRNA	none	Ch2:3334410-3335689	-	2	1		O									gene_id "AT2G07792"; gene_source "araport11"; gene_biotype "tRNA";	+	1651	gene_id "AT2G07689"; gene_source "araport11"; gene_biotype "protein_coding";	+	420	6.14465	1.93185	1.32434	1.63189	1.90468	2.34703	2.21829	3.91656	4.08134	4.60132	4.87006	6.178	4.7444	2.70784	1.30601	1.39562	1.97669	2.8497	2.86227	3.25069	3.7563	4.4322	5.06006
XLOC_011145	AT2G05695.1	X	339	1.29759	canonical_lncRNA	none	Ch2:5009533-5009872	-	1	1				O							gene_id "AT2G12400"; gene_source "araport11"; gene_biotype "protein_coding";	-	1091	gene_id "AT2G12405"; gene_source "araport11"; gene_biotype "protein_coding";	-	920	0	0	0	0	0	0.100746	0.0926466	0	0	0.55768	0.29485	0.113653	0.112054	1.25175	0	0	0	0	0	0	0	0.370698	0
XLOC_011147	AT2G05705.1	X	279	2.00664	canonical_lncRNA	none	Ch2:5021920-5022199	-	1	1				O							gene_id "AT2G12405"; gene_source "araport11"; gene_biotype "protein_coding";	-	10330	gene_id "AT2G12461"; gene_source "araport11"; gene_biotype "protein_coding";	-	27754	0	0	0	0	0.113275	0	1.01314	0	0.705822	0.169403	1.07478	0.690474	0.408454	0.152095	0	0	0	0.124849	0	0	0.827437	0.600557	0.890709
XLOC_011234	AT2G06345.1	X	239	1.97748	canonical_lncRNA	none	Ch2:6503314-6503553	-	1	1				O							gene_id "AT2G15025"; gene_source "araport11"; gene_biotype "protein_coding";	-	1610	gene_id "AT2G15029"; gene_source "araport11"; gene_biotype "protein_coding";	-	517	0.55026	0.127212	0.276456	0	0	0.285799	0.657055	0.163294	1.97748	0.791019	0.697031	1.45086	0.95363	0.17755	0.18554	0	0.147944	0.145744	0.151435	0.586772	0.48296	0.175267	0.346594
XLOC_011236	AT2G06355.1	X	199	2.80708	canonical_lncRNA	none	Ch2:6508616-6508815	-	1	1				O							gene_id "AT2G15029"; gene_source "araport11"; gene_biotype "protein_coding";	-	4445	gene_id "AT2G15042"; gene_source "araport11"; gene_biotype "protein_coding";	+	2026	0	0.244488	0.34156	0.458944	0.707955	0.971037	0.865908	1.19929	1.99074	2.63328	1.73193	1.85892	0.80729	0.194989	0.611291	0.682051	0.233558	0.290107	0.582079	0.916262	1.04974	1.17895	1.35602
XLOC_011295	AT2G06605.1	X	281	1.08198	canonical_lncRNA	none	Ch2:7054057-7054338	-	1	1				O							gene_id "AT2G16280"; gene_name "KCS9"; gene_source "araport11"; gene_biotype "protein_coding";	+	1106	gene_id "AT2G16290"; gene_source "araport11"; gene_biotype "protein_coding";	-	4592	0	1.08198	0.117567	0	0.337407	0	0.111769	0	0	0	0.11857	0	0.270365	0.453037	0	0.35711	0	0	0.1288	0	0	0.596282	0.147395
XLOC_011355	AT2G06835.1	X	518	12.7082	canonical_lncRNA	none	Ch2:7520348-7520866	-	1	1			O								gene_id "AT2G17290"; gene_name "CPK6"; gene_source "araport11"; gene_biotype "protein_coding";	+	686	gene_id "AT2G17295"; gene_source "araport11"; gene_biotype "snoRNA";	+	76	12.3557	3.58037	2.42352	1.70661	1.40326	2.76916	2.304	3.61643	6.91897	6.84315	11.3204	12.4213	7.99325	7.94621	2.05455	1.67892	2.11606	2.15184	3.14417	2.09816	3.11966	4.77112	3.59809
XLOC_011469	AT2G07225.1	X	539	8.66009	canonical_lncRNA	none	Ch2:8447744-8448283	-	1	1				O							gene_id "AT2G19500"; gene_name "CKX2"; gene_source "araport11"; gene_biotype "protein_coding";	-	389	gene_id "AT2G19510"; gene_name "LBD8"; gene_source "araport11"; gene_biotype "protein_coding";	+	4917	0	0	0	0	0	0	0	0.0724068	0	0	0	0	0.845705	8.66009	0	0	0	0	0	0	0	0	0
XLOC_012187	AT2G08430.1	X	499	3.76655	canonical_lncRNA	none	Ch2:13351623-13352218	-	2	1		O	O								gene_id "AT2G31305"; gene_name "INH3"; gene_source "araport11"; gene_biotype "protein_coding";	+	133	gene_id "AT2G31310"; gene_name "LBD14"; gene_source "araport11"; gene_biotype "protein_coding";	+	699	0	0.243718	0.132411	0.136276	0.506675	0.342215	0.314701	0.860321	0.868204	1.13659	0.534158	0.540479	2.20762	2.55117	0.622061	0.603294	0.708589	0.209416	0.9429	0.843117	0.616846	0.671564	0.664015
XLOC_012213	AT2G08450.1	X	386	1.554	canonical_lncRNA	none	Ch2:13503534-13503920	-	1	1				O							gene_id "AT2G31751"; gene_source "araport11"; gene_biotype "lncRNA";	-	1259	gene_id "AT2G08455"; gene_source "araport11"; gene_biotype "lncRNA";	+	452	0	0.157532	0.171173	0.0880852	0.0818752	0.0884793	0	0	0	0.367332	0.0863163	0.0998146	0.09841	1.53907	0.229762	0	0	0	0.0937639	0.272484	0	0	0.1073
XLOC_012400	AT2G08705.1	X	330	2.17704	canonical_lncRNA	none	Ch2:14731204-14731534	-	1	1	O							1	AT2G34920								0.597556	1.2203	1.25091	0.914072	0.897496	0.969889	1.11786	0.901425	0.715818	1.32431	1.37511	0.933669	1.30888	1.84777	0.940275	1.13989	0.937184	1.02876	1.42524	1.08856	1.15092	1.49093	1.30166
XLOC_012710	AT2G09085.1	X	275	4.4622	canonical_lncRNA	none	Ch2:16653249-16653524	-	1	1				O							gene_id "AT2G39885"; gene_name "MIR393A"; gene_source "araport11"; gene_biotype "miRNA";	+	1016	gene_id "AT2G39890"; gene_name "PROT1"; gene_source "araport11"; gene_biotype "protein_coding";	+	2053	0	0	0.120133	0.12364	0.229846	0.745157	0.456832	0.141917	0.429653	1.37493	0.72694	0.560413	4.28209	3.24045	0	0	0	0.126665	0.13161	1.52987	0.69956	0.152323	0
XLOC_013018	AT2G09545.1	X	436	4.9934	canonical_lncRNA	none	Ch2:18465955-18466391	-	1	1		O									gene_id "AT2G44790"; gene_name "UCC2"; gene_source "araport11"; gene_biotype "protein_coding";	-	2422	gene_id "AT2G44800"; gene_source "araport11"; gene_biotype "protein_coding";	+	429	2.01089	0.418401	0.378859	0.779837	0.362429	0.939991	0.720349	0.626585	2.16798	1.95124	1.91044	2.73941	2.78798	2.33584	0.406826	0.920623	0.324391	0.639135	0.996134	1.20618	1.41196	2.30581	2.27989
XLOC_013120	AT2G09745.1	X	382	2.07246	canonical_lncRNA	none	Ch2:19163718-19164100	-	1	1				O							gene_id "AT2G46660"; gene_name "CYP78A6"; gene_source "araport11"; gene_biotype "protein_coding";	-	8139	gene_id "AT2G46670"; gene_source "araport11"; gene_biotype "protein_coding";	-	257	0	0.159182	0	0.0890076	0.0827325	0.536435	0.657743	0.612994	1.44343	1.23726	0.784981	1.5129	1.49161	1.55519	0	0.0875637	0	0	0.0947457	0.0917791	0.50361	0.548283	0.216848
XLOC_013222	AT3G00970.1	X	249	35.8098	canonical_lncRNA	none	Ch3:15934-16320	+	2	1			O								gene_id "AT3G01050"; gene_name "MUB1"; gene_source "araport11"; gene_biotype "protein_coding";	+	28	gene_id "AT3G01060"; gene_source "araport11"; gene_biotype "protein_coding";	-	595	12.4011	7.42802	10.1299	12.6116	13.473	17.7015	19.1674	21.2315	31.7884	35.8098	34.0431	34.1459	31.7867	17.4187	9.6934	11.0836	7.02975	10.4051	14.248	16.7842	17.0877	18.0648	22.614
XLOC_013289	AT3G01095.1	X	262	7.78422	canonical_lncRNA	none	Ch3:388198-388460	+	1	1				O							gene_id "AT3G02140"; gene_name "AFP4"; gene_source "araport11"; gene_biotype "protein_coding";	-	1147	gene_id "AT3G02150"; gene_name "TCP13"; gene_source "araport11"; gene_biotype "protein_coding";	+	2260	0	0	0	0	0	0	0	0	0	0	0	0	0.144986	6.80246	0	0	0	0	0	0	0	0	0
XLOC_014296	AT3G03795.1	X	309	36.0346	Ribo_lncRNA	translated_sORF	Ch3:6577484-6577793	+	1	1	O							1	AT3G19050								36.0346	14.8575	5.45262	7.15229	3.37517	1.43686	1.32134	0.126302	0.892214	0.152956	0.107826	0	0	0.137328	18.369	8.11877	4.46274	4.84729	2.45971	0.680769	3.23745	0.677813	0.938271
XLOC_014344	AT3G03925.1	X	230	1.21707	canonical_lncRNA	none	Ch3:6921907-6922137	+	1	1		O	O								gene_id "AT3G19895"; gene_source "araport11"; gene_biotype "protein_coding";	-	307	gene_id "AT3G19900"; gene_source "araport11"; gene_biotype "protein_coding";	-	333	0	0	0	0	0	0	0	0	0	0	0	0	0	0	0	0	0	0	0	0	0	0	0
XLOC_014426	AT3G04065.1	X	252	2.19911	canonical_lncRNA	none	Ch3:7441129-7441721	+	2	1	O							1	AT3G21215								0	0	0	0	0.125412	0	0.249264	0.30974	0.937736	0.937766	1.58658	1.22312	1.80887	1.51551	0	0	0.420936	0.552902	0.143622	0.417376	0	0	0.328714
XLOC_014746	AT3G04975.1	X	575	1.82974	sRNA_precursor+Ribo_lncRNA	translated_sORF	Ch3:9550560-9551135	+	1	1			O								gene_id "AT3G26120"; gene_name "TEL1"; gene_source "araport11"; gene_biotype "protein_coding";	+	1107	gene_id "AT3G26130"; gene_source "araport11"; gene_biotype "protein_coding";	-	654	1.82974	0	0.0574547	0	0	0.0593966	0.0546212	0.0678735	0.0684955	0.0821972	0	0.737066	0.396378	0	0.0771201	0.0581727	0	0.0605789	0	0	0.0669144	0	0.0720312
XLOC_014749	AT3G05005.1	X	315	1.90426	canonical_lncRNA	none	Ch3:9582166-9582481	+	1	1			O								gene_id "AT3G26180"; gene_name "CYP71B20"; gene_source "araport11"; gene_biotype "protein_coding";	-	2053	gene_id "AT3G26190"; gene_name "CYP71B21"; gene_source "araport11"; gene_biotype "protein_coding";	-	984	0	0	0	0	0	0	0	0	0	0	0	0	0	0	0	0	0	0	0	0	0	0	0
XLOC_014786	AT3G05095.1	X	373	1.18502	canonical_lncRNA	none	Ch3:9873779-9874159	+	2	1				O							gene_id "AT3G26813"; gene_name "MIR169J"; gene_source "araport11"; gene_biotype "miRNA";	-	1226	gene_id "AT3G26815"; gene_name "MIR169K"; gene_source "araport11"; gene_biotype "miRNA";	-	1530	0	0.163023	0.885696	1.18502	0	0.0915631	0.0842016	0	0	0	0	0	0	0	0.118885	0.538059	0	0.373543	0	0.0939936	0.103152	0.336907	0.11104
XLOC_014787	AT3G05105.1	X	342	2.02035	canonical_lncRNA	none	Ch3:9874684-9875026	+	1	1			O								gene_id "AT3G05095"; gene_source "araport11"; gene_biotype "lncRNA";	-	525	gene_id "AT3G26815"; gene_name "MIR169K"; gene_source "araport11"; gene_biotype "miRNA";	-	499	0	1.1557	1.35237	1.49127	0.739271	0.599176	2.02035	0	0	0	0	0	0	0.124077	1.03729	1.8583	0.93049	1.2222	0.952444	1.02514	0.675014	0.122482	0.121105
XLOC_014883	AT3G05495.1	X	596	12.6608	Ribo_lncRNA	translated_sORF	Ch3:10620030-10620626	+	1	1	O							1	AT3G28370								4.85448	4.64219	5.4876	6.10419	4.93147	6.53263	10.4866	9.88779	7.59943	11.0228	10.1743	9.7614	11.0262	3.84473	2.6041	6.39802	4.68679	5.84444	6.37626	10.5297	8.39237	9.20711	10.9799
XLOC_014961	AT3G05805.1	X	243	1.48109	canonical_lncRNA	none	Ch3:11438808-11439051	+	1	1				O							gene_id "AT3G29590"; gene_name "5MAT"; gene_source "araport11"; gene_biotype "protein_coding";	-	38476	gene_id "AT3G29630"; gene_name "UGT79B4"; gene_source "araport11"; gene_biotype "protein_coding";	-	7951	0	0	0	0	0	0	0	0	0	0	0.137112	0	0.156322	0.698509	0	0	0	0	0	0	0	0	0
XLOC_015283	AT3G07555.1	X	562	4.19065	canonical_lncRNA	none	Ch3:17254700-17255262	+	1	1	O							1	AT3G46845								1.56005	0.70329	0.881756	0.725998	0.61858	0.303853	0.670616	2.01386	2.38272	3.27984	3.43852	4.0448	4.19065	1.73664	1.18356	0.416628	0.44041	0.619801	1.1592	0.935755	1.30078	1.34163	1.03176
XLOC_015306	AT3G07675.1	X	301	2.74778	canonical_lncRNA	none	Ch3:17398671-17398972	+	1	1			O								gene_id "AT3G47220"; gene_name "PLC9"; gene_source "araport11"; gene_biotype "protein_coding";	+	7711	gene_id "AT3G47250"; gene_source "araport11"; gene_biotype "protein_coding";	-	785	0	0.101009	0	0.338879	0.104996	0.113465	0.521714	0	2.74778	1.25617	0.664148	1.15201	1.3882	0	0	0.333382	0.11747	0.115724	0	0	1.02261	0.834993	0.825607
XLOC_015618	AT3G08260.1	X	203	1.72758	canonical_lncRNA	none	Ch3:19462630-19462833	+	1	1				O							gene_id "AT3G52490"; gene_name "SMXL3"; gene_source "araport11"; gene_biotype "protein_coding";	-	3427	gene_id "AT3G52500"; gene_source "araport11"; gene_biotype "protein_coding";	-	2431	1.72758	0	0	0	0	0	0	0	0	0	0	0	0	0	0	0	0	0	0	0	0	0	0
XLOC_015641	AT3G08295.1	X	246	3.44995	canonical_lncRNA	none	Ch3:19560852-19561098	+	1	1			O								gene_id "AT3G52770"; gene_name "ZPR3"; gene_source "araport11"; gene_biotype "protein_coding";	-	1529	gene_id "AT3G52780"; gene_name "PAP20"; gene_source "araport11"; gene_biotype "protein_coding";	-	162	0	0	0	0	0	0	0	0	0.160101	0	0	0	0.926494	3.44995	0	0	0	0	0	0	0	0	0
XLOC_015939	AT3G08985.1	X	305	1.81697	canonical_lncRNA	none	Ch3:21404025-21404330	+	1	1			O								gene_id "AT3G57780"; gene_source "araport11"; gene_biotype "protein_coding";	-	1085	gene_id "AT3G57785"; gene_source "araport11"; gene_biotype "protein_coding";	-	244	0	0	0	0.111478	0.103619	1.00779	0.102974	0.511833	0.258262	0.309924	0.327719	1.1369	0.49818	0.278258	0.14539	0.10967	0.11593	0.114206	0.23733	0.689698	0.12615	0.549362	1.08637
XLOC_016055	AT3G09325.1	X	256	2.03072	canonical_lncRNA	none	Ch3:22173821-22174077	+	1	1				O							gene_id "AT3G60030"; gene_name "SPL12"; gene_source "araport11"; gene_biotype "protein_coding";	-	3837	gene_id "AT3G60040"; gene_source "araport11"; gene_biotype "protein_coding";	-	1775	0	0.118765	0.516195	0.265632	0.246905	0.533641	0.122684	0.15245	0.461542	0.369245	0	0.602007	0.593535	0.331519	0	0	0.276239	0	0.424135	0.273903	1.20237	0.490885	1.77968
XLOC_016056	AT3G09345.1	X	242	1.40931	canonical_lncRNA	none	Ch3:22175092-22175334	+	1	1			O								gene_id "AT3G60030"; gene_name "SPL12"; gene_source "araport11"; gene_biotype "protein_coding";	-	5108	gene_id "AT3G60040"; gene_source "araport11"; gene_biotype "protein_coding";	-	518	0	0.753812	0.819086	0.1405	0.130594	0.141128	0.259564	0.483809	0.65099	0.195303	0.275356	0.796042	0.627872	0	0	0	0.14611	0.143937	0.448672	0.144874	0.635964	0.519283	0.513446
XLOC_016120	AT3G09525.1	X	548	2.01331	canonical_lncRNA	none	Ch3:22555643-22557106	+	2	1				O							gene_id "AT3G60966"; gene_source "araport11"; gene_biotype "protein_coding";	+	1975	gene_id "AT3G60970"; gene_name "ABCC15"; gene_source "araport11"; gene_biotype "protein_coding";	+	1281	0	0	0	0.248182	0.288356	0.124646	0.22925	0	0.574962	0	0.607995	0.562459	1.87159	2.01331	0.0809198	0.0610389	0	0.190691	0.0660454	0.511819	0.140423	0.382197	0.302321
XLOC_016208	AT3G09775.1	X	430	6.00327	canonical_lncRNA	none	Ch3:23116274-23116904	+	2	1				O							gene_id "AT3G62470"; gene_source "araport11"; gene_biotype "protein_coding";	-	7580	gene_id "AT3G62499"; gene_source "araport11"; gene_biotype "protein_coding";	+	3287	1.63116	1.27272	1.61341	0.790719	1.24945	2.30334	2.04512	0.907611	3.7553	3.95694	3.8742	6.00327	5.56543	4.73687	0.618754	1.4002	0.246688	0.324026	1.59922	1.95682	1.34218	2.24056	2.21538
XLOC_016389	AT3G01235.1	X	210	5.27821	canonical_lncRNA	none	Ch3:720360-720570	-	1	1			O								gene_id "AT3G03120"; gene_name "ATARFB1C"; gene_source "araport11"; gene_biotype "protein_coding";	+	911	gene_id "AT3G03130"; gene_source "araport11"; gene_biotype "protein_coding";	-	721	0	0.14478	0	0.323818	1.20396	0.162633	0.747791	0.743377	0.375094	2.92583	2.06255	1.83469	0.361774	2.02069	0	0.318565	0.168374	2.98567	0.344694	0.333901	0.366436	0.797882	2.36674
XLOC_016458	AT3G01425.1	X	260	2.76517	canonical_lncRNA	none	Ch3:1100780-1101489	-	2	1				O							gene_id "AT3G04184"; gene_source "araport11"; gene_biotype "protein_coding";	-	534	gene_id "AT3G04190"; gene_source "araport11"; gene_biotype "protein_coding";	-	389	0.0426434	0.236605	0.642733	0.82687	0.70709	1.96014	1.28317	1.25282	1.68573	2.62064	2.49562	2.39866	2.18015	0.90813	0.388226	0.683303	0.206373	0.880986	0.84497	1.84165	2.61995	2.36338	2.09507
XLOC_016615	AT3G01835.1	X	631	119.563	canonical_lncRNA	none	Ch3:1966225-1966856	-	1	1				O							gene_id "AT3G06430"; gene_name "EMB2750"; gene_source "araport11"; gene_biotype "protein_coding";	-	7921	gene_id "AT3G06435"; gene_source "araport11"; gene_biotype "protein_coding";	-	1432	119.563	0.593092	0.466377	0.471265	0.373146	0.236687	0.241842	0.0100173	0.363926	0.157706	0.0427594	0.316455	0.253502	0.18516	2.73167	0.721186	0.22689	0.160932	0.0650282	0.071991	0.118509	0.086014	0.0318927
XLOC_017144	AT3G03085.1	X	245	1.98463	canonical_lncRNA	none	Ch3:5156175-5156420	-	1	1				O							gene_id "AT3G15300"; gene_name "VQ19"; gene_source "araport11"; gene_biotype "protein_coding";	-	7835	gene_id "AT3G15340"; gene_name "PPI2"; gene_source "araport11"; gene_biotype "protein_coding";	-	3278	0	0	0	0.138779	0	0	0.128193	0.63718	0	0.771647	0.271985	0.629035	0.155046	0.346403	0.180996	0	0.144321	0	0	0.143101	0	0.170975	0.338106
XLOC_017173	AT3G03165.1	X	416	3.56499	canonical_lncRNA	none	Ch3:5380310-5380726	-	1	1		O									gene_id "AT3G15900"; gene_source "araport11"; gene_biotype "protein_coding";	-	3131	gene_id "AT3G15909"; gene_source "araport11"; gene_biotype "protein_coding";	+	877	0	0.219258	0.158829	1.55293	0.911649	1.55987	1.05697	3.56499	2.74558	3.40842	2.80321	3.42681	2.92202	1.63209	0.106596	1.28651	1.01996	0.251198	0.696017	1.68556	1.20237	1.00694	1.39387
XLOC_017238	AT3G03435.1	X	355	8.18659	canonical_lncRNA	none	Ch3:5830190-5830545	-	1	1		O									gene_id "AT3G03415"; gene_source "araport11"; gene_biotype "snoRNA";	-	95	gene_id "AT3G17100"; gene_name "BHLH147"; gene_source "araport11"; gene_biotype "protein_coding";	+	591	7.41864	0.46775	0.508253	3.66163	0.486213	0.525431	0.483188	0	1.21184	2.18139	5.63845	6.52019	2.92202	1.95851	8.18659	0	0	0.53589	1.67044	0.539379	0.591935	0.644443	2.5488
XLOC_017287	AT3G03605.1	X	307	1.97974	canonical_lncRNA	none	Ch3:6179028-6179335	-	1	1			O								gene_id "AT3G18040"; gene_name "MPK9"; gene_source "araport11"; gene_biotype "protein_coding";	+	494	gene_id "AT3G18050"; gene_source "araport11"; gene_biotype "protein_coding";	+	1286	0	0	0.322832	1.10752	0.102944	1.33497	0.409214	0.127125	1.2829	1.84743	1.30234	1.8825	1.97974	0.138223	0.144443	0.871643	0.460698	0.680772	0.353676	0.456803	0.501313	1.22801	0.944384
XLOC_017400	AT3G03915.1	X	222	1.39456	canonical_lncRNA	none	Ch3:6906653-6906987	-	2	1		O	O								gene_id "AT3G19860"; gene_name "BHLH121"; gene_source "araport11"; gene_biotype "protein_coding";	+	446	gene_id "AT3G19870"; gene_source "araport11"; gene_biotype "protein_coding";	+	290	0	0	0	0	0.14236	0.307685	0.848843	0	0	0	0.300163	0	1.02666	0.764584	0	0	0	0.156905	0	0	0	0.377377	0.932837
XLOC_017615	AT3G04555.1	X	233	1.30425	canonical_lncRNA	none	Ch3:8477471-8477704	-	1	1		O	O								gene_id "AT3G23605"; gene_name "PUX12"; gene_source "araport11"; gene_biotype "protein_coding";	+	79	gene_id "AT3G23610"; gene_name "DSPTP1"; gene_source "araport11"; gene_biotype "protein_coding";	+	96	0	0.260977	0.141787	0	0.271277	0	0	0.502497	0	0	0	0	1.30425	1.27485	0	0	0	0	0	0.15047	0	0	0
XLOC_017691	AT3G04775.1	X	686	11.724	Ribo_lncRNA	translated_sORF	Ch3:8979070-8979756	-	1	1				O							gene_id "AT3G24610"; gene_source "araport11"; gene_biotype "protein_coding";	-	2495	gene_id "AT3G24620"; gene_name "ROPGEF8"; gene_source "araport11"; gene_biotype "protein_coding";	-	644	11.724	1.76766	0	0	0.734973	0	0	0	0	1.09915	3.48678	4.03204	0	0	1.03126	1.55578	0.411147	0	0	0	0.894786	0	0.481604
XLOC_017840	AT3G05195.1	X	327	1.57545	canonical_lncRNA	none	Ch3:10036216-10036543	-	1	1	O							1	AT3G27185								1.169	0.101346	0.110122	0.340009	0.210692	0	0	0.130091	0	1.57545	0	0	0.253242	0	0.147813	0.334493	0	0.116109	0.120643	0.116865	0	0.418888	0.27612
XLOC_017963	AT3G05655.1	X	213	1.48672	Ribo_lncRNA	none	Ch3:11035510-11035723	-	1	1			O								gene_id "AT3G29035"; gene_name "NAC59"; gene_source "araport11"; gene_biotype "protein_coding";	+	202	gene_id "AT3G29040"; gene_name "CRRSP13"; gene_source "araport11"; gene_biotype "protein_coding";	+	1578	0.205809	0	0.155101	0	0.29675	0.160343	0.147452	0	0	0	0.312846	0.180885	0.356678	0	1.45732	0.157039	0	0.654138	0	0	0	0	0
XLOC_018009	AT3G05945.1	X	420	12.6229	canonical_lncRNA	none	Ch3:11510090-11510510	-	1	1				O							gene_id "AT3G05925"; gene_source "araport11"; gene_biotype "lncRNA";	-	22561	gene_id "AT3G29670"; gene_name "PMAT2"; gene_source "araport11"; gene_biotype "protein_coding";	+	17246	4.62219	5.0885	6.77317	6.23113	7.82823	11.7749	10.6706	8.328	12.6229	11.2325	8.30861	7.38327	5.72178	1.70448	6.12282	5.65419	4.2312	4.8387	5.81509	6.80655	7.40538	8.93862	8.00632
XLOC_018014	AT3G05955.1	X	543	10.0961	canonical_lncRNA	none	Ch3:11586005-11586548	-	1	1				O							gene_id "AT3G29750"; gene_source "araport11"; gene_biotype "protein_coding";	-	5405	gene_id "AT3G29760"; gene_source "araport11"; gene_biotype "protein_coding";	-	2916	10.0961	4.32108	4.29927	4.16278	4.41047	3.50887	3.81834	2.87358	5.12543	4.04652	3.96508	4.18931	1.98387	1.30791	7.28943	5.95673	4.08682	5.81541	4.46213	4.41247	4.44712	4.19605	4.71626
XLOC_018139	AT3G06655.1	X	299	2.12554	canonical_lncRNA	none	Ch3:15612537-15612836	-	1	1				O							gene_id "AT3G43710"; gene_source "araport11"; gene_biotype "protein_coding";	+	5793	gene_id "AT3G43720"; gene_name "LTPG2"; gene_source "araport11"; gene_biotype "protein_coding";	-	2550	0	1.42359	1.76784	1.81945	0.422794	0	0.105041	0	0	0	0	0	0	0	1.63139	2.12554	1.06431	0.116498	0	0	0.128682	0.140096	0
XLOC_018170	AT3G06755.1	X	233	9.78187	canonical_lncRNA	none	Ch3:15971855-15972088	-	1	1				O							gene_id "AT3G44280"; gene_source "araport11"; gene_biotype "protein_coding";	-	655	gene_id "AT3G44290"; gene_name "NAC60"; gene_source "araport11"; gene_biotype "protein_coding";	-	585	0.188143	0	0.141787	0	0	0.146579	0.404385	1.00499	1.35227	4.25979	2.85992	5.78753	9.78187	3.82456	0	0	0	0.149497	0.155334	0.451411	0.165132	1.25846	0
XLOC_018172	AT3G06765.1	X	280	4.71305	canonical_lncRNA	none	Ch3:15980269-15980549	-	1	1				O							gene_id "AT3G44290"; gene_name "NAC60"; gene_source "araport11"; gene_biotype "protein_coding";	-	5019	gene_id "AT3G44300"; gene_name "NIT2"; gene_source "araport11"; gene_biotype "protein_coding";	+	2650	0	0	0	0	0	0	0	0	0	0.168798	0.118993	0	0.542661	2.12172	0	0	0	0	0	0	0	0	0
XLOC_018228	AT3G06955.1	X	202	58.5109	canonical_lncRNA	none	Ch3:16498192-16498394	-	1	1			O								gene_id "AT3G45093"; gene_source "araport11"; gene_biotype "protein_coding";	+	852	gene_id "AT3G45100"; gene_name "PIGA"; gene_source "araport11"; gene_biotype "protein_coding";	+	5920	0	0	0	0	0	0.507223	0	0.579613	0.974874	0.935909	8.08211	11.0626	9.59059	5.25178	0	0.662363	0	1.7244	3.22511	6.9425	1.71427	6.22111	6.97134
XLOC_018230	AT3G07045.1	X	471	1.42154	canonical_lncRNA	none	Ch3:16523877-16524348	-	1	1		O									gene_id "AT3G45130"; gene_name "LAS1"; gene_source "araport11"; gene_biotype "protein_coding";	-	6096	gene_id "AT3G45140"; gene_name "LOX2"; gene_source "araport11"; gene_biotype "protein_coding";	+	897	0	0.387309	0	1.08283	1.34199	0.652606	0.33341	1.40863	1.42154	1.40486	0.990347	1.22702	0.241951	0.0900943	0.0941487	0.0710177	0	0.221865	0.0768426	1.33986	0.490138	0.800423	0.351745
XLOC_018512	AT3G08065.1	X	590	1.56031	canonical_lncRNA	none	Ch3:18369342-18369932	-	1	1		O									gene_id "AT3G49551"; gene_source "araport11"; gene_biotype "protein_coding";	-	354	gene_id "AT3G49560"; gene_name "HP301"; gene_source "araport11"; gene_biotype "protein_coding";	+	589	1.56031	0.206127	0.447952	0.576286	0.160697	0.347319	0.745256	0.396888	0.0667541	0.240322	0.3953	0.391814	0.128767	0.0719227	0.375797	0.113388	0.0599298	0.118077	0.306719	0.356539	0.260853	0.496986	0.0701999
XLOC_019203	AT3G09545.1	X	470	3.76404	canonical_lncRNA	none	Ch3:22556305-22557001	-	2	1		O									gene_id "AT3G60966"; gene_source "araport11"; gene_biotype "protein_coding";	+	2637	gene_id "AT3G60970"; gene_name "ABCC15"; gene_source "araport11"; gene_biotype "protein_coding";	+	281	0	0.0646889	0.281161	0.289369	0.739664	1.08999	2.67295	1.16251	0.754179	1.70953	1.77224	1.39358	1.13151	3.06972	0.094349	0.284675	0.150462	0.444675	1.2321	1.26811	1.39168	1.33688	1.58622
XLOC_019638	AT4G04565.1	X	510	12444.4	sRNA_precursor	none	Ch4:1472018-1473136	+	2	1			O								gene_id "AT4G04535"; gene_source "araport11"; gene_biotype "lncRNA";		789	gene_id "AT4G03350"; gene_name "7SL2"; gene_source "araport11"; gene_biotype "protein_coding";	-	582	4897.93	2225.32	2717.8	2133.92	2953.59	3246.21	2830.41	4190.84	5673.43	6851.71	8021.89	11338.2	7319.58	12444.4	2736.46	2691.03	2956.05	2570.12	2618.87	2239.49	2551.32	2918.01	2688.03
XLOC_019689	AT4G04895.1	X	500	1.36004	canonical_lncRNA	none	Ch4:2197650-2198150	+	1	1				O							gene_id "AT4G04415"; gene_source "araport11"; gene_biotype "protein_coding";		2155	gene_id "AT4G04423"; gene_source "araport11"; gene_biotype "protein_coding";	+	5274	0	0.304038	0.726802	1.36004	0.884907	0.956285	1.25629	1.09276	0.472619	0.0945268	0.0666362	0.154114	0	0	0.44344	0.200696	0.0707172	0.417994	0	0.0701192	0.307806	0.753999	0.828359
XLOC_019809	AT4G05425.1	X	270	1.4004	canonical_lncRNA	none	Ch4:5299016-5299363	+	2	1				O							gene_id "AT4G08360"; gene_source "araport11"; gene_biotype "protein_coding";	+	1932	gene_id "AT4G08370"; gene_source "araport11"; gene_biotype "protein_coding";	-	2769	0	0.225213	0.244715	0	0	0	0	0	0	1.4004	0	0	0.28138	0.471494	0	0.123886	0.130958	0	0	0.12985	0.142503	0.155144	0
XLOC_020130	AT4G06065.1	X	368	1.03224	canonical_lncRNA	none	Ch4:7809070-7809438	+	1	1				O							gene_id "AT4G13430"; gene_name "IIL1"; gene_source "araport11"; gene_biotype "protein_coding";	-	1086	gene_id "AT4G13440"; gene_source "araport11"; gene_biotype "protein_coding";	+	576	0	0	0	0	0	0.0928071	0.853457	0.106052	0	0.128433	0.362153	0	1.03224	0	0	0	0	0	0	0	0.104554	0	0.450195
XLOC_020220	AT4G06225.1	X	385	4.32703	canonical_lncRNA	none	Ch4:8459431-8459905	+	2	1				O							gene_id "AT4G14740"; gene_source "araport11"; gene_biotype "protein_coding";	-	5272	gene_id "AT4G06240"; gene_source "araport11"; gene_biotype "snoRNA";		92	0.68318	0.473825	0.772281	0.618198	0.0820879	0.177418	0.978926	0.10137	1.32988	3.92839	4.32703	3.60266	4.04529	1.32263	0.575897	0.781932	0.275522	0.271425	0.564045	0.819576	2.59837	0.979219	1.50611
XLOC_020465	AT4G06795.1	X	614	2.49756	canonical_lncRNA	none	Ch4:10177988-10178602	+	1	1				O							gene_id "AT4G18422"; gene_source "araport11"; gene_biotype "protein_coding";	-	1350	gene_id "AT4G18425"; gene_name "DMP4"; gene_source "araport11"; gene_biotype "protein_coding";	-	2588	0.0713964	0	0	0.166128	0.308832	0.0556238	0	0	0.192434	1.3086	0.868224	1.004	0.0618669	0.276446	0	0.217911	0.460698	0.624041	0.471568	0.342602	1.00263	0.750451	0.404736
XLOC_020466	AT4G06810.1	X	505	38.3266	sRNA_precursor	none	Ch4:10180117-10180748	+	2	1			O								gene_id "AT4G06800"; gene_source "araport11"; gene_biotype "lncRNA";		1123	gene_id "AT4G18425"; gene_name "DMP4"; gene_source "araport11"; gene_biotype "protein_coding";	-	442	0.607647	3.61233	3.66345	1.81787	3.19167	3.65201	4.1047	4.71419	8.73487	10.6694	12.7994	13.9618	14.2919	11.2598	5.00517	3.77547	15.8239	12.7605	15.2655	11.7328	15.9236	14.2671	15.0909
XLOC_020549	AT4G06910.1	X	310	1.16099	canonical_lncRNA	none	Ch4:10710878-10711188	+	1	1				O							gene_id "AT4G19690"; gene_name "IRT1"; gene_source "araport11"; gene_biotype "protein_coding";	+	1863	gene_id "AT4G06915"; gene_source "araport11"; gene_biotype "miRNA";		370	0	0	0	0	0	0	0	0	0	0	0	0.124285	0.122536	0.410656	0	0	0	0.112364	0	0	0	0	0
XLOC_020714	AT4G07070.1	X	282	3.26449	Ribo_lncRNA	none	Ch4:11795096-11795527	+	2	1		O									gene_id "AT4G22320"; gene_source "araport11"; gene_biotype "protein_coding";	-	318	gene_id "AT4G22330"; gene_name "ATCES1"; gene_source "araport11"; gene_biotype "protein_coding";	+	2293	3.26449	1.72504	1.64011	1.08513	1.56898	1.08999	1.78197	1.38395	0.139663	0.670403	2.00854	1.22963	1.34703	3.16001	1.41524	1.18615	1.12847	1.48225	0.641717	0.994599	1.50083	1.48542	0.440617
XLOC_020972	AT4G07665.1	X	302	6.06787	canonical_lncRNA	none	Ch4:13413395-13413697	+	1	1	O							2	AT4G26580,AT4G26590								0	0.805398	2.07845	0.900686	1.04648	2.60106	3.32792	1.42152	3.26034	4.22553	6.06787	4.72037	4.2766	1.2646	1.46835	1.88291	0.81957	1.03806	1.43813	1.27701	1.78365	2.77409	3.15435
XLOC_021171	AT4G08215.1	X	292	1.23255	canonical_lncRNA	none	Ch4:14573324-14573710	+	2	1	O							1	AT4G29760								0.150128	0	0.113139	0	0.108232	0.116962	0.107559	0	0.26976	0.809305	0.228206	0.79168	0.26018	0.43597	0.607453	0.114552	0.605456	0.119291	0.123948	0.600336	0	0.573819	0.283685
XLOC_021263	AT4G08505.1	X	519	4.56112	canonical_lncRNA	none	Ch4:15239724-15240243	+	1	1	O							1	AT4G31405								4.56112	0.0585814	0.572887	0.393074	0.365362	0.263222	0.0605148	0.225591	0.151772	0.819596	0.513574	0.296944	0.219574	1.14467	0.854413	0.515596	0.272513	0.469807	0.209207	0.202657	0.0741345	0.403553	0.319214
XLOC_021292	AT4G08595.1	X	301	1.45639	canonical_lncRNA	none	Ch4:15458433-15458734	+	1	1			O								gene_id "AT4G31950"; gene_name "CYP82C3"; gene_source "araport11"; gene_biotype "protein_coding";	+	1312	gene_id "AT4G31960"; gene_source "araport11"; gene_biotype "protein_coding";	-	256	1.45639	0	0	0	0.104996	0	0.104343	0	0	0	0	0	0.1262	0	0.147322	0	0.11747	0	0	0.698863	0	0	0
XLOC_021568	AT4G09335.1	X	363	1.49511	canonical_lncRNA	none	Ch4:17225058-17225421	+	1	1	O							1	AT4G36490								0.0829861	0.0143889	0.0312697	0.0160913	0.0448706	0.0646531	0	0.0369402	0	0.0447358	0.0946089	0.437616	0.233706	0.783219	0.0419726	0.0158302	0	0.016485	0.0171287	0.049777	0.0182091	0	0.039203
XLOC_021635	AT4G09605.1	X	514	3.39955	canonical_lncRNA	none	Ch4:17706331-17707283	+	2	1				O							gene_id "AT4G37685"; gene_source "araport11"; gene_biotype "protein_coding";	+	242	gene_id "AT4G37690"; gene_name "GT6"; gene_source "araport11"; gene_biotype "protein_coding";	+	611	0	0	0.0642733	0	0.184458	0.465119	0.733242	0.607429	1.99223	2.1149	2.26874	1.57412	3.39955	2.47672	0	0	0.0687911	0	0.0704141	0.477466	0.449134	0.162992	0.966956
XLOC_021735	AT4G09895.1	X	269	2.9732	canonical_lncRNA	none	Ch4:18392738-18393007	+	1	1			O								gene_id "AT4G09885"; gene_source "araport11"; gene_biotype "lncRNA";	+	402	gene_id "AT4G39610"; gene_source "araport11"; gene_biotype "protein_coding";	-	540	0	0	0	0	0	0	0	0	0	0	0.123859	0	0.141213	2.52398	0	0	0	0	0	0	0	0	0
XLOC_021875	AT4G03875.1	X	216	4.0713	canonical_lncRNA	none	Ch4:630579-630795	-	1	1				O							gene_id "AT4G01480"; gene_name "PPA5"; gene_source "araport11"; gene_biotype "protein_coding";	+	2509	gene_id "AT4G01500"; gene_name "NGA4"; gene_source "araport11"; gene_biotype "protein_coding";	+	8452	2.63836	1.54834	1.68241	1.73153	2.0484	2.21362	4.0713	0.361364	1.09402	0	0	0.356745	0.175862	0	1.23178	2.16801	0.818486	2.25768	2.51339	1.46082	2.67193	2.71502	2.301
XLOC_022017	AT4G04675.1	X	285	1.94448	canonical_lncRNA	none	Ch4:1757453-1757738	-	1	1				O							gene_id "AT4G03740"; gene_source "araport11"; gene_biotype "protein_coding";	-	93938	gene_id "AT4G03820"; gene_source "araport11"; gene_biotype "protein_coding";	-	14095	0.153815	0.42672	0.46367	0.596507	0.221781	1.67769	0.330602	1.78019	0.55277	1.65836	0.701434	0.946312	1.73271	0.744464	0.622372	0.352098	0.248131	0.244441	0.888947	0.369049	1.35003	0.293957	1.74391
XLOC_022033	AT4G04865.1	X	539	2.61264	canonical_lncRNA	none	Ch4:2188106-2188645	-	1	1				O							gene_id "AT4G04855"; gene_source "araport11"; gene_biotype "lncRNA";	+	1033	gene_id "AT4G04415"; gene_source "araport11"; gene_biotype "protein_coding";		5515	1.62662	1.18456	0.85809	1.82936	1.70039	1.33064	2.15597	0.868882	1.9729	1.13993	0.432703	0.142963	0	0.236184	0.822709	1.48939	1.64001	1.034	0.940074	0.585411	1.35629	1.24345	2.61264
XLOC_022057	AT4G04975.1	X	367	6.64556	canonical_lncRNA	none	Ch4:2434368-2434857	-	2	1			O								gene_id "AT4G04780"; gene_name "MED21"; gene_source "araport11"; gene_biotype "protein_coding";	+	733	gene_id "AT4G04790"; gene_source "araport11"; gene_biotype "protein_coding";	-	386	4.30013	4.72211	2.07041	1.57497	1.55005	0.55836	1.79714	2.23317	2.57558	3.99228	6.26417	3.56939	6.10678	1.85	6.64556	3.0077	0.77076	2.2779	2.66269	1.62402	1.78226	3.88071	2.14425
XLOC_022134	AT4G05275.1	X	240	2.55718	canonical_lncRNA	none	Ch4:4796764-4797004	-	1	1		O									gene_id "AT4G07940"; gene_source "araport11"; gene_biotype "protein_coding";	+	2655	gene_id "AT4G07950"; gene_source "araport11"; gene_biotype "protein_coding";	+	837	2.55718	0	0	0.850022	0	0	0	0	0	0	0	0.160535	0.474828	0	0	0	0	0	0	0	0	0	0
XLOC_022159	AT4G05435.1	X	205	2.07498	canonical_lncRNA	none	Ch4:5299266-5299471	-	1	1				O							gene_id "AT4G08360"; gene_source "araport11"; gene_biotype "protein_coding";	+	2182	gene_id "AT4G08370"; gene_source "araport11"; gene_biotype "protein_coding";	-	2491	0	0.296622	0.322307	0.165858	0	0.6664	0.306412	0	0.192121	2.07498	0.650109	0	0.555896	0.206997	0	0	0	0.849582	0.353101	0.342045	0.56306	0.408671	0
XLOC_022477	AT4G06115.1	X	210	2.59312	canonical_lncRNA	none	Ch4:7888862-7889072	-	1	1			O								gene_id "AT4G13572"; gene_source "araport11"; gene_biotype "protein_coding";	+	114	gene_id "AT4G13575"; gene_source "araport11"; gene_biotype "protein_coding";	-	1177	1.2525	0.43434	1.25853	1.13336	0.300989	0.813167	1.19646	0.185844	0.187547	0.225064	0.475973	0	0.180887	0	1.6893	1.43354	2.02049	1.82458	1.03408	1.83646	1.09931	2.59312	0.197228
XLOC_022562	AT4G06235.1	X	422	1.11999	canonical_lncRNA	none	Ch4:8459657-8460079	-	1	1				O							gene_id "AT4G14740"; gene_source "araport11"; gene_biotype "protein_coding";	-	5498	gene_id "AT4G06255"; gene_source "araport11"; gene_biotype "snoRNA";		141	0.5194	0	0	0	0.0748906	0.0809313	0.297699	0	0.933291	1.11999	0.710576	0.912996	0.810133	0.402222	0.105081	0.237791	0.251364	0	0	0.0830797	0.18235	0.198525	0.588881
XLOC_022827	AT4G06850.1	X	353	4.75796	Ribo_lncRNA	none	Ch4:10336301-10336654	-	1	1	O							2	AT4G18840,AT4G18830								3.72556	2.06711	1.4974	0.866878	2.59635	1.45126	1.42356	1.65838	3.34716	3.74894	3.96419	3.60181	2.04459	1.32232	2.51241	0.284272	1.60266	0.888089	1.12782	1.68842	3.48789	3.0853	2.58129
XLOC_022857	AT4G06880.1	X	480	1.61919	canonical_lncRNA	none	Ch4:10579179-10579659	-	1	1			O								gene_id "AT4G19395"; gene_name "MIR168A"; gene_source "araport11"; gene_biotype "miRNA";	+	407	gene_id "AT4G19400"; gene_source "araport11"; gene_biotype "protein_coding";	-	1168	0.267069	0.423377	0.258771	0.443876	0.275055	0.535034	0.738028	0.747259	0.959771	0.822687	0.637945	1.40835	0.727326	0.775564	0.849059	0.262005	0.461601	0.454737	0.755987	0.915395	0.736699	0.692678	1.00932
XLOC_022892	AT4G06935.1	X	634	7.72906	canonical_lncRNA	none	Ch4:10811263-10811897	-	1	1			O								gene_id "AT4G19950"; gene_source "araport11"; gene_biotype "protein_coding";	+	55	gene_id "AT4G19960"; gene_name "KUP9"; gene_source "araport11"; gene_biotype "protein_coding";	+	1286	0	0	0	0	0	0.0538691	0.198153	0.67713	1.36667	1.34186	2.89037	6.01627	7.72906	3.27963	0	0	0	0.109883	0	0.165897	0	0.528566	0.849264
XLOC_022904	AT4G06945.1	X	257	8.25572	canonical_lncRNA	none	Ch4:10905330-10905587	-	1	1				O							gene_id "AT4G20170"; gene_name "GALS3"; gene_source "araport11"; gene_biotype "protein_coding";	+	6189	gene_id "AT4G20190"; gene_source "araport11"; gene_biotype "protein_coding";	-	779	0	0	0.128547	0	0	0	0.122207	0	0.919492	2.20685	2.07428	2.39866	4.582	8.25572	0	0.130153	0	0	0	0.409256	0.149711	0	0.966956
XLOC_022962	AT4G07010.1	X	431	2.82937	canonical_lncRNA	none	Ch4:11439406-11439837	-	1	1	O							1	AT4G21490								0	0	0	0.0163544	0	0.0492829	0.0302138	0.394215	0.530436	2.13697	1.63465	0.833949	0.877028	0.510274	0	0	0	0.0167546	0.0348176	0.0843185	0.185069	0.221634	0.378519
XLOC_023106	AT4G07135.1	X	420	2.53852	canonical_lncRNA	none	Ch4:12298562-12299138	-	2	1				O							gene_id "AT4G23560"; gene_name "AtGH9B15"; gene_source "araport11"; gene_biotype "protein_coding";	-	2703	gene_id "AT4G07145"; gene_source "araport11"; gene_biotype "snRNA";		110	0.313124	0.21717	0.157317	0.323818	0.0752472	0.4879	0.149558	0.836299	0.656415	0.450128	2.53852	1.74295	0.0904435	0.606206	0.105581	0	0.420936	0.165871	0.0861735	0	0	1.09709	0.295843
XLOC_023128	AT4G07205.1	X	232	4.14447	canonical_lncRNA	none	Ch4:12475168-12475400	-	1	1				O							gene_id "AT4G07200"; gene_source "araport11"; gene_biotype "lncRNA";		2202	gene_id "AT4G24020"; gene_name "NLP7"; gene_source "araport11"; gene_biotype "protein_coding";	+	4128	0	1.28935	0.813483	0.65118	1.85905	1.63523	2.36306	2.4025	1.83186	3.49141	2.78031	3.42592	3.63753	3.71519	1.45589	1.23547	0.822293	1.23892	0.940717	1.77456	1.10532	2.17753	1.92642
XLOC_023323	AT4G07815.1	X	314	44.5189	canonical_lncRNA	none	Ch4:13716419-13716733	-	1	1				O							gene_id "AT4G27420"; gene_name "ABCG9"; gene_source "araport11"; gene_biotype "protein_coding";	-	1622	gene_id "AT4G27430"; gene_name "CIP7"; gene_source "araport11"; gene_biotype "protein_coding";	+	1274	0	0	0	0	0	0.43507	0	0.124291	1.88144	5.71977	6.57873	17.9145	44.5189	12.1627	0.141223	0	0.450428	0.110933	0.691583	0	0	0.533616	0.131904
XLOC_023326	AT4G07845.1	X	233	1.50515	canonical_lncRNA	none	Ch4:13742051-13742284	-	1	1		O	O								gene_id "AT4G27490"; gene_name "RRP41L"; gene_source "araport11"; gene_biotype "protein_coding";	+	153	gene_id "AT4G27500"; gene_name "PPI1"; gene_source "araport11"; gene_biotype "protein_coding";	+	727	1.50515	0	0	0	0	0	0	0	0	0.202847	0	0	0	0	0	0	0	0	0	0	0	0	0
XLOC_023868	AT4G09445.1	X	199	1.06619	canonical_lncRNA	none	Ch4:17396243-17396442	-	1	1				O							gene_id "AT4G36910"; gene_name "CBSX1"; gene_source "araport11"; gene_biotype "protein_coding";	-	2764	gene_id "AT4G36920"; gene_name "AP2"; gene_source "araport11"; gene_biotype "protein_coding";	+	4168	0	0	0	0	0.158813	0	0	0.196117	0	0	0.167428	0	0.190886	1.06619	0	0	0	0	0	0.176179	0	0.210497	0
XLOC_023914	AT4G09575.1	X	385	4.24262	canonical_lncRNA	none	Ch4:17706331-17706829	-	2	1			O								gene_id "AT4G37685"; gene_source "araport11"; gene_biotype "protein_coding";	+	242	gene_id "AT4G37690"; gene_name "GT6"; gene_source "araport11"; gene_biotype "protein_coding";	+	1065	0	0	0	0	0	0.266127	0.734194	1.52054	2.65976	2.08695	2.25005	2.80207	4.24262	2.3146	0	0	0.0918405	0.3619	0.0940074	0.546384	0.799497	1.19682	1.07579
XLOC_024124	AT5G00775.1	X	210	3.95738	canonical_lncRNA	none	Ch5:194723-194933	+	1	1	O							1	AT5G01480								3.4159	1.86146	2.08393	2.68096	2.37468	2.37614	2.62212	1.88258	3.21509	3.72671	3.33799	2.68055	3.62948	2.9523	3.00289	2.63747	1.50881	2.48806	2.18232	2.08146	2.74827	3.53607	3.95738
XLOC_024330	AT5G00985.1	X	394	4.17694	canonical_lncRNA	none	Ch5:1343271-1343665	+	1	1				O							gene_id "AT5G00980"; gene_source "araport11"; gene_biotype "lncRNA";	+	298	gene_id "AT5G04680"; gene_source "araport11"; gene_biotype "protein_coding";	-	2023	0	0.154334	0.335396	0.431483	0.401064	1.38692	1.83342	1.68392	2.39908	3.35882	1.43758	0.782303	1.54259	0.753911	0	0.50938	0.0897426	0.530449	1.10232	0.889838	0.0976543	1.48844	3.3639
XLOC_024543	AT5G01485.1	X	205	3.78764	canonical_lncRNA	none	Ch5:2619586-2619791	+	1	1	O							1	AT5G08141								0	0	0	0	0	0.0516687	0	0	0	0	0	0.29144	0.919486	3.78764	0.0670863	0	0	0	0	0	0	0	0
XLOC_024894	AT5G02425.1	X	677	3.42084	canonical_lncRNA	none	Ch5:5045301-5045978	+	1	1	O							1	AT5G15537								1.3598	0.538915	0.58558	0.70312	0.373457	0.554924	0.603093	0.691769	1.22169	3.42084	0.738215	1.30894	2.35661	2.63256	1.37552	1.1858	1.25348	0.87468	0.694988	0.776801	1.07982	0.680616	1.16239
XLOC_025009	AT5G02735.1	X	239	633.32	Ribo_lncRNA	translated_sORF	Ch5:5755025-5755264	+	1	1	O							1	AT5G17450								10.6384	19.2091	30.5484	32.7205	40.5957	42.4412	41.3944	53.3972	41.8567	100.262	120.865	155.081	495.888	633.32	14.8432	23.5125	18.345	24.1935	25.2896	28.1651	23.665	21.9084	21.3155
XLOC_025255	AT5G03395.1	X	520	15.5123	canonical_lncRNA	none	Ch5:7421048-7421568	+	1	1				O							gene_id "AT5G22390"; gene_source "araport11"; gene_biotype "protein_coding";	-	1713	gene_id "AT5G22400"; gene_name "ROPGAP1"; gene_source "araport11"; gene_biotype "protein_coding";	-	1102	0.0581398	7.41949	10.9099	15.5123	11.1074	8.87797	9.70541	4.24435	3.65642	1.00294	0.353508	0.102197	0.0503796	0.0562791	6.41048	10.9575	5.2991	6.60623	4.3681	5.1148	3.92923	3.05555	3.35079
XLOC_025277	AT5G03485.1	X	241	3.65049	canonical_lncRNA	none	Ch5:7611995-7612236	+	1	1	O							1	AT5G22796								2.91037	2.27082	0.548323	0.423248	0.262272	0.708569	1.43352	1.78133	0.653691	0.588341	0.829496	0.959214	0.945716	1.40861	0.552	0.138794	0.293432	0.722673	0	0.872854	1.11755	1.04288	0.687435
XLOC_025318	AT5G03605.1	X	264	1.2118	canonical_lncRNA	none	Ch5:7887690-7888235	+	2	1			O								gene_id "AT5G23411"; gene_source "araport11"; gene_biotype "protein_coding";	+	900	gene_id "AT5G23420"; gene_name "HMGB7"; gene_source "araport11"; gene_biotype "protein_coding";	-	689	0	0	0	0	0	0	0	0	0	0	0	0	0	0	0	0	0	0	0	0	0	0	0
XLOC_025319	AT5G03615.1	X	388	3.16884	canonical_lncRNA	none	Ch5:7891346-7891734	+	1	1		O									gene_id "AT5G23420"; gene_name "HMGB7"; gene_source "araport11"; gene_biotype "protein_coding";	-	991	gene_id "AT5G23430"; gene_source "araport11"; gene_biotype "protein_coding";	-	1860	0.451932	0.15672	0	1.4021	1.3847	3.16884	2.50934	0	1.4211	0	0.0858714	0	0	0.328101	0.685732	0.775886	0.0911304	0	0.746245	0.632519	0.991644	1.61941	2.0282
XLOC_025377	AT5G03755.1	X	203	1.18196	canonical_lncRNA	none	Ch5:8359836-8360226	+	2	1				O							gene_id "AT5G24470"; gene_name "APRR5"; gene_source "araport11"; gene_biotype "protein_coding";	-	1290	gene_id "AT5G24480"; gene_source "araport11"; gene_biotype "protein_coding";	-	3890	0	0	0	0	0	0	0	0	0	0	0	0	0	0.209037	0	0	0	0	0	0	0	0	0
XLOC_025451	AT5G04075.1	X	218	7.20217	canonical_lncRNA	none	Ch5:8963297-8963515	+	1	1		O									gene_id "AT5G25756"; gene_source "araport11"; gene_biotype "protein_coding";	+	147	gene_id "AT5G25757"; gene_source "araport11"; gene_biotype "protein_coding";	-	1630	0	0	0	0	0	0.626661	0.14407	1.07415	1.08399	2.16805	1.06985	2.65104	4.00772	7.20217	0	0.153437	0	0.159784	0.332045	0.643296	0.352989	0.576452	1.32993
XLOC_025545	AT5G04405.1	X	505	4.28546	canonical_lncRNA	none	Ch5:9654932-9655437	+	1	1				O							gene_id "AT5G27350"; gene_name "SFP1"; gene_source "araport11"; gene_biotype "protein_coding";	+	506	gene_id "AT5G27360"; gene_name "SFP2"; gene_source "araport11"; gene_biotype "protein_coding";	+	1512	0	0.0602055	0.327094	0.134657	0	0.0676297	0	0.0772818	0	0	0	0	0.676983	4.28546	0.08781	0.0662363	0	0.0689759	0.071669	0	0	0.165896	0.0820158
XLOC_025669	AT5G05015.1	X	238	1.84191	canonical_lncRNA	none	Ch5:12268393-12268631	+	1	1				O							gene_id "AT5G32613"; gene_source "araport11"; gene_biotype "protein_coding";	+	3352	gene_id "AT5G32619"; gene_source "araport11"; gene_biotype "protein_coding";	-	8911	1.84191	0	0	0	0	0	0	0	0	0	0	0	0	0	0	0	0	0	0	0	0	0	0
XLOC_025750	AT5G05325.1	X	250	1.22745	canonical_lncRNA	none	Ch5:14226567-14226817	+	1	1		O									gene_id "AT5G36150"; gene_name "PEN3"; gene_source "araport11"; gene_biotype "protein_coding";	-	356	gene_id "AT5G36160"; gene_name "TAT"; gene_source "araport11"; gene_biotype "protein_coding";	-	6068	1.22745	0	0	0	0	0	0	0	0	0	0	0	0	0	0	0	0	0	0	0	0	0	0
XLOC_026148	AT5G06415.1	X	208	6.3227	canonical_lncRNA	none	Ch5:17191309-17191517	+	1	1	O							1	AT5G42880								6.3227	3.80047	2.38244	2.28852	1.21553	0.164197	0.301992	0	0.757402	0	0.800916	1.85233	2.73939	3.4682	3.62427	3.05547	1.52994	0.837328	1.21803	0.168556	0.18498	0.201389	0.796499
XLOC_026295	AT5G06705.1	X	280	2.84897	canonical_lncRNA	none	Ch5:18333427-18333871	+	2	1			O								gene_id "AT5G45260"; gene_name "RRS1"; gene_source "araport11"; gene_biotype "protein_coding";	+	507	gene_id "AT5G45275"; gene_source "araport11"; gene_biotype "protein_coding";	-	652	0.939373	0	0	0	0	0	0.112169	0.139383	0.562641	0.506393	0.118993	0.963211	2.84897	1.51551	0	0	0	0	0	0	0	0	0
XLOC_026335	AT5G06775.1	X	272	2.05828	canonical_lncRNA	none	Ch5:18662255-18662527	+	1	1			O								gene_id "AT5G46010"; gene_source "araport11"; gene_biotype "protein_coding";	+	987	gene_id "AT5G46020"; gene_source "araport11"; gene_biotype "protein_coding";	-	278	0	0	0	0	0	0	0	0	0.144797	0.173762	0.122493	0	0.418966	1.24807	0	0	0	0	0	0	0	0.154003	0
XLOC_026369	AT5G06845.1	X	434	1.07478	canonical_lncRNA	none	Ch5:18891003-18891437	+	1	1				O							gene_id "AT5G46560"; gene_source "araport11"; gene_biotype "protein_coding";	+	486	gene_id "AT5G46570"; gene_name "BSK2"; gene_source "araport11"; gene_biotype "protein_coding";	+	2941	0	0.350274	0.380604	0	0	0.0786936	0	0.0899246	0	0.108902	1.07478	0.532651	0.0875259	0.684426	0	0	0.325886	0.24078	0	0	0.265962	0.096518	0.572599
XLOC_026484	AT5G07145.1	X	302	1.0161	canonical_lncRNA	none	Ch5:19632695-19633228	+	2	1	O							2	AT5G48440,AT5G48450								1.0161	0	0	0	0	0	0	0	0	0	0	0	0	0	0	0	0	0	0	0	0	0	0
XLOC_026537	AT5G07355.1	X	350	2.82743	canonical_lncRNA	none	Ch5:19979318-19979668	+	1	1	O							1	AT5G49290								0.500999	0.0868679	1.03829	0.874309	0.180593	1.07338	1.25629	1.33808	1.80045	0.270077	1.04714	1.7613	2.7133	0.363724	0.126697	0.286708	0.707172	0.995224	0.310225	1.60273	1.20924	1.19682	0.828359
XLOC_026671	AT5G07745.1	X	419	2926.35	sRNA_precursor+Ribo_lncRNA	translated_sORF	Ch5:20996616-20997035	+	1	1				O							gene_id "AT5G51670"; gene_source "araport11"; gene_biotype "protein_coding";	+	972	gene_id "AT5G51680"; gene_source "araport11"; gene_biotype "protein_coding";	+	285	102.845	325.661	251.046	209.28	259.921	269.882	293.009	378.444	539.263	556.783	1043.91	1780.03	1307.58	2926.35	119.591	209.717	216.455	158.036	159.888	180.151	202.939	204.745	215.393
XLOC_026982	AT5G08595.1	X	232	1.3581	canonical_lncRNA	none	Ch5:22898420-22898747	+	2	1	O							1	AT5G56555								0	0	0.284797	0	0.953564	0.588845	0.135376	0	1.3581	0.203722	0.718063	0.830354	0.163734	0	0.191138	0.432534	0	0	0	0.151119	0.165844	0.361111	0
XLOC_027452	AT5G09265.1	X	224	3.05377	canonical_lncRNA	none	Ch5:25906524-25907000	+	2	1	O							1	AT5G64800								0	0.481962	0.480054	0.628814	1.21071	1.03767	2.03296	0.927994	2.0811	1.49844	2.99291	3.05377	1.45522	0.168168	0.0585786	0.309307	0.560506	1.9326	1.67338	1.80624	1.62645	2.04741	2.35267
XLOC_027470	AT5G09295.1	X	430	3.00356	canonical_lncRNA	none	Ch5:25980056-25981153	+	2	1				O							gene_id "AT5G65040"; gene_name "IRM1"; gene_source "araport11"; gene_biotype "protein_coding";	-	1617	gene_id "AT5G65050"; gene_name "AGL31"; gene_source "araport11"; gene_biotype "protein_coding";	+	1852	2.03895	0.494945	0.537803	0.790719	2.35191	1.03253	0.51128	1.6337	0.641149	2.9677	1.31723	2.06082	3.00356	0.592108	1.54688	1.08905	0.657834	0.810066	0.505017	0.81534	1.07374	0.974159	1.15585
XLOC_027566	AT5G09675.1	X	420	1.22522	canonical_lncRNA	none	Ch5:26613888-26614308	+	1	1		O	O								gene_id "AT5G66670"; gene_source "araport11"; gene_biotype "protein_coding";	-	540	gene_id "AT5G66675"; gene_source "araport11"; gene_biotype "protein_coding";	-	501	0	0.0723899	0	0.0809545	0.300989	0.0813167	0	0.278766	0.0937736	0.337596	0	0.275203	1.17577	0	0	0.0796412	0.0841872	0	0.0861735	0.166951	0.183218	0.0997353	0.591685
XLOC_027924	AT5G01235.1	X	277	1.36501	canonical_lncRNA	none	Ch5:1890129-1890406	-	1	1			O								gene_id "AT5G06240"; gene_name "emb2735"; gene_source "araport11"; gene_biotype "protein_coding";	+	215	gene_id "AT5G06250"; gene_source "araport11"; gene_biotype "protein_coding";	-	1474	0	0	0	0	0	0.123296	0	0.140893	0	1.36501	0.60141	0.556367	0.137134	0	0	0	0	0	0.13066	0	0	0.151223	0
XLOC_028021	AT5G01465.1	X	358	15.3213	Ribo_lncRNA	translated_sORF	Ch5:2555553-2555911	-	1	1	O							1	AT5G07980								2.84239	4.93127	3.79076	4.26136	4.37913	5.61039	6.83359	6.02009	7.62384	9.6403	8.96251	8.90014	11.6903	15.3213	4.24999	4.55265	3.28855	4.14833	4.61818	5.38155	5.93502	6.22393	7.77468
XLOC_028190	AT5G01865.1	X	304	9.26177	canonical_lncRNA	none	Ch5:3574666-3574970	-	1	1	O							1	AT5G11210								0	0	0	0.010556	0	0	0	0.024233	0.305688	2.39178	3.06183	3.11002	3.65593	7.98363	0	0	0	0	0	0.0435388	0	0.182069	0.848676
XLOC_028512	AT5G02645.1	X	477	1.65424	sRNA_precursor+Ribo_lncRNA	translated_sORF	Ch5:5674170-5675015	-	2	1				O							gene_id "AT5G17250"; gene_source "araport11"; gene_biotype "protein_coding";	-	514	gene_id "AT5G17260"; gene_name "NAC086"; gene_source "araport11"; gene_biotype "protein_coding";	-	169	1.65424	0	0	0	0	0	0	0	0.247704	0.0990847	0	0.0807724	0	0	0.278893	0	0	0	0.151752	0.147001	0	0.0878172	0
XLOC_028572	AT5G02865.1	X	886	1.82391	canonical_lncRNA	none	Ch5:5967101-5967987	-	1	1		O									gene_id "AT5G18020"; gene_name "SAUR20"; gene_source "araport11"; gene_biotype "protein_coding";	-	316	gene_id "AT5G18030"; gene_name "SAUR21"; gene_source "araport11"; gene_biotype "protein_coding";	+	365	0	0.446105	0.93218	0.345382	0.891756	1.23352	0.921656	0.176195	0.400072	0	0	0	0	0	0	0.0377532	0.359173	1.02218	1.18464	1.10798	1.82391	1.04013	0.560966
XLOC_028772	AT5G03385.1	X	672	186.611	Ribo_lncRNA	none	Ch5:7321511-7322183	-	1	1	O							1	AT5G22090								77.8499	70.8283	90.8825	108.959	113.283	86.4332	83.318	101.608	69.789	99.3039	108.414	116.996	186.611	164.661	77.1474	103.01	95.6823	113.547	98.2049	100.249	84.241	84.8412	82.8157
XLOC_028989	AT5G04065.1	X	400	9.17694	Ribo_lncRNA	none	Ch5:8962938-8963803	-	2	1	O							1	AT5G25756								2.71736	3.90787	5.75202	5.08309	5.73306	8.12574	8.78944	8.50275	7.25228	9.17694	8.01821	6.0058	6.92548	6.9628	4.36568	4.23834	4.3191	4.69942	4.78392	5.62488	4.84016	6.18595	5.70111
XLOC_029056	AT5G04325.1	X	584	218.93	Ribo_lncRNA	translated_sORF	Ch5:9494431-9495015	-	1	1			O								gene_id "AT5G04305"; gene_source "araport11"; gene_biotype "snRNA";	+	201	gene_id "AT5G27000"; gene_name "KIN14G"; gene_source "araport11"; gene_biotype "protein_coding";	+	2924	4.05346	20.7204	14.6514	10.5962	13.962	14.2109	16.2414	23.7906	25.8295	29.2159	85.4062	153.982	97.5024	218.93	7.89688	8.59143	9.99002	7.27672	8.18058	9.36524	10.2778	10.1136	10.9219
XLOC_029088	AT5G04495.1	X	250	1.0521	canonical_lncRNA	none	Ch5:9833402-9833652	-	1	1		O	O								gene_id "AT5G04465"; gene_source "araport11"; gene_biotype "snRNA";	+	319	gene_id "AT5G27765"; gene_source "araport11"; gene_biotype "protein_coding";	+	500	1.0521	0	0	0	0	0	0	0	0	0.189054	0	0	0	0	0	0	0	0	0	0	0	0	0
XLOC_029182	AT5G05125.1	X	255	1.35983	canonical_lncRNA	none	Ch5:13099669-13099924	-	1	1				O							gene_id "AT5G34828"; gene_source "araport11"; gene_biotype "protein_coding";	-	5325	gene_id "AT5G34850"; gene_name "PAP26"; gene_source "araport11"; gene_biotype "protein_coding";	-	7702	0	0	0	0.133337	0.123937	0	0	0	0.463352	0.55604	0.130659	1.35983	1.04276	0	0.173898	0	0	0	0	0	0	0.16427	0
XLOC_030034	AT5G07325.1	X	531	74.5599	sRNA_precursor+Ribo_lncRNA	translated_sORF	Ch5:19885473-19886179	-	2	1		O									gene_id "AT5G49050"; gene_source "araport11"; gene_biotype "protein_coding";	+	1092	gene_id "AT5G49060"; gene_name "ATJ49"; gene_source "araport11"; gene_biotype "protein_coding";	+	129	26.2529	46.2069	29.3657	18.121	14.9984	16.0796	13.1307	14.9935	16.021	14.6864	36.8946	50.1377	33.8371	74.5599	18.5393	27.024	22.7067	14.4317	10.9056	9.7718	11.7384	8.51976	7.17599
XLOC_030061	AT5G07395.1	X	205	14.5614	canonical_lncRNA	none	Ch5:20095589-20096207	-	2	1				O							gene_id "AT5G49520"; gene_name "WRKY48"; gene_source "araport11"; gene_biotype "protein_coding";	+	2243	gene_id "AT5G49525"; gene_source "araport11"; gene_biotype "protein_coding";	-	725	0	0	0	0	0	0	0	0.0999418	0	0	0.0853216	0.542654	3.35602	14.5614	0	0	0	0	0	0	0	0.0536349	0.053032
XLOC_030081	AT5G07455.1	X	629	1.08705	canonical_lncRNA	none	Ch5:20214323-20214952	-	1	1			O								gene_id "AT5G49750"; gene_source "araport11"; gene_biotype "protein_coding";	+	589	gene_id "AT5G49760"; gene_source "araport11"; gene_biotype "protein_coding";	+	1380	0	0.193347	0.0525222	0	0	0.108595	0.0998639	0	0.12523	0.225422	0.635639	0.428774	1.08705	0	0	0.0531786	0	0	0	0.0557387	0	0	0.131695
XLOC_030485	AT5G08675.1	X	306	3.83525	canonical_lncRNA	none	Ch5:23041533-23041839	-	1	1	O							1	AT5G56960								0	0.01778	0.0386391	0.0596507	0.0554453	0.0399451	0.110201	0.0912919	0.299417	0.635706	1.57823	0.90125	1.02185	1.56337	0.674237	0.371659	0	0.0203701	0	0	0.0450009	0	0.0968841
XLOC_030625	AT5G08905.1	X	234	1.08806	canonical_lncRNA	none	Ch5:23910765-23910999	-	1	1	O							1	AT5G59270								0	0	0	0	0	0	0	0	0	0	0	0	0	1.08806	0	0	0	0	0	0	0	0	0
XLOC_030913	AT5G09190.1	X	285	2.20721	canonical_lncRNA	none	Ch5:25771560-25771845	-	1	1		O	O								gene_id "AT5G64440"; gene_name "FAAH"; gene_source "araport11"; gene_biotype "protein_coding";	+	942	gene_id "AT5G64450"; gene_source "araport11"; gene_biotype "protein_coding";	+	104	0	0	0	0	0	0	0	0	0.383619	0.0767263	0.973581	0.187638	1.10999	1.92884	0	0.0543008	0	0	0	0.11383	0.0624607	0	0.268948
XLOC_030962	AT5G09335.1	X	319	1.09937	canonical_lncRNA	none	Ch5:26111729-26112048	-	1	1			O								gene_id "AT5G65330"; gene_name "AGL78"; gene_source "araport11"; gene_biotype "protein_coding";	+	326	gene_id "AT5G65340"; gene_source "araport11"; gene_biotype "protein_coding";	-	1301	1.09937	0.0953096	0	0	0.0990716	0	0	0	0	0	0	0	0	0	0	0	0	0.109194	0	0	0	0	0.259674
XLOC_030988	AT5G09455.1	X	241	1.16152	canonical_lncRNA	none	Ch5:26285456-26285697	-	1	1			O								gene_id "AT5G65700"; gene_name "BAM1"; gene_source "araport11"; gene_biotype "protein_coding";	+	43	gene_id "AT5G65710"; gene_name "HSL2"; gene_source "araport11"; gene_biotype "protein_coding";	+	6675	0	0	0	0	0	0	0	0	0	0	0	0	0	0.528229	0	0	0	0	0	0	0	0	0
XLOC_000578	AT1G11175.1	X	797	49.5204	canonical_lncRNA	none	Ch1:3744858-3745655	+	1	1				O							gene_id "AT1G11170"; gene_source "araport11"; gene_biotype "protein_coding";	+	183	gene_id "AT1G11180"; gene_source "araport11"; gene_biotype "protein_coding";	+	119	4.07022	2.78479	3.19173	8.19093	12.8874	22.1545	22.3042	29.5765	38.3471	42.7565	44.1872	46.3115	49.5204	40.145	3.28268	5.87566	5.23503	8.52246	9.85427	18.4316	18.0551	24.5972	33.5189
XLOC_000580	AT1G11185.1	X	525	2.43746	canonical_lncRNA	none	Ch1:3749510-3750035	+	1	1			O								gene_id "AT1G11180"; gene_source "araport11"; gene_biotype "protein_coding";	+	953	gene_id "AT1G11190"; gene_name "ENDO1"; gene_source "araport11"; gene_biotype "protein_coding";	-	31	0	0	0	0.259054	0.0601978	0.260214	0	0	0.0750188	0	0	0.366937	0.434129	1.7782	0.0844648	0	0	0	0.206816	0.801363	0.293149	0	0
XLOC_001386	AT1G25175.3	X	1102	1.12189	canonical_lncRNA	none	Ch1:8826983-8829682	+	3	5	O							1	AT1G25180								0	0.689741	0.329765	0.431953	0.0573572	0.123967	0.399003	0.21249	0.64331	0.943552	0.634918	0.629321	0.620465	0.308054	0.885271	0.394593	0.128343	0.442522	0.131372	0.34996	0.488803	0.646198	0.60135
XLOC_001435	AT1G26558.1	X	478	2.64998	sRNA_precursor	none	Ch1:9175611-9177556	+	5	2				O							gene_id "AT1G26550"; gene_source "araport11"; gene_biotype "protein_coding";	+	2578	gene_id "AT1G26560"; gene_name "BGLU40"; gene_source "araport11"; gene_biotype "protein_coding";	+	656	0	0.0636062	0.829367	0.426789	0.528934	1.2861	0.525644	0.571529	1.97748	2.1753	2.43961	2.09569	1.90726	0.710199	0	0.769754	0.295888	1.02021	0.530021	0.953504	1.04641	2.45374	1.55967
XLOC_001788	AT1G31935.1	X	528	2.14204	canonical_lncRNA	none	Ch1:11469482-11470010	+	1	1			O								gene_id "AT1G31930"; gene_name "XLG3"; gene_source "araport11"; gene_biotype "protein_coding";	+	275	gene_id "AT1G31940"; gene_source "araport11"; gene_biotype "protein_coding";	-	46	0.332102	1.78507	0.875967	1.35231	0.897836	0.388103	1.13018	0.295661	0.0745926	0.716112	0.441717	1.02159	0.79138	0.401841	1.84767	1.07697	1.40631	0.725684	0.47983	0.464806	0.655837	2.14204	0.862874
XLOC_001952	AT1G34418.1	X	514	17.2517	canonical_lncRNA	none	Ch1:12582122-12582721	+	2	1				O							gene_id "AT1G34410"; gene_name "ARF21"; gene_source "araport11"; gene_biotype "protein_coding";	+	1298	gene_id "AT1G34420"; gene_source "araport11"; gene_biotype "protein_coding";	+	1624	0.852868	3.37162	2.31384	2.44754	3.44322	4.18607	4.76607	7.74471	9.50141	12.2296	14.0014	12.9677	10.9377	9.0813	2.32936	2.73321	3.92109	3.65948	5.28106	6.34347	5.9136	7.49761	10.153
XLOC_002188	AT1G46554.1	X	951	5.75186	canonical_lncRNA	none	Ch1:17252952-17253903	+	1	1				O							gene_id "AT1G46480"; gene_name "WOX4"; gene_source "araport11"; gene_biotype "protein_coding";	-	14767	gene_id "AT1G46696"; gene_source "araport11"; gene_biotype "protein_coding";	-	7957	0.368769	0.383644	0.347387	0.500539	0.631412	1.4006	1.22194	2.66748	2.81616	4.27408	3.01299	3.60571	5.75186	3.88201	0.279773	0.246209	0.111541	0.512786	0.532808	1.10598	0.849623	1.36546	1.35011
XLOC_002356	AT1G49832.2	X	585	6.63074	canonical_lncRNA	none	Ch1:18447615-18448335	+	2	2		O									gene_id "AT1G49830"; gene_source "araport11"; gene_biotype "protein_coding";	-	843	gene_id "AT1G49840"; gene_source "araport11"; gene_biotype "protein_coding";	+	3411	0.299743	0	0.112945	0.116242	0.216095	0.291906	0.4295	0.933986	0.538597	1.53505	1.99339	2.70028	3.31162	2.9015	0.303207	0.0571783	0.241768	0.71452	0.371209	0.419517	0.394624	1.64691	2.4072
XLOC_002495	AT1G52347.1	X	654	27.3782	canonical_lncRNA	none	Ch1:19496461-19497686	+	2	2		O	O								gene_id "AT1G52343"; gene_source "araport11"; gene_biotype "protein_coding";	-	594	gene_id "AT1G52350"; gene_source "araport11"; gene_biotype "tRNA";	-	733	4.2899	3.44018	5.75865	6.65461	7.29691	10.5488	13.2064	19.2153	23.6671	25.2216	24.6574	23.0935	26.1373	16.8051	2.91559	3.68249	2.97358	5.912	8.30111	10.936	13.5901	17.4217	14.8826
XLOC_003208	AT1G64572.1	X	488	33.1923	Ribo_lncRNA	translated_sORF	Ch1:23984011-23984795	+	2	1	O							1	AT1G64580								5.13849	5.29594	4.7885	5.94823	5.53684	8.00663	9.8964	9.00176	9.37216	13.2009	15.7898	13.9273	16.9392	33.1923	4.90724	5.34582	3.76136	5.05765	6.47767	8.48431	8.76787	9.56674	12.7793
XLOC_003301	AT1G66173.1	X	1482	1.23695	canonical_lncRNA	none	Ch1:24642586-24644068	+	1	1				O							gene_id "AT1G66170"; gene_name "MMD1"; gene_source "araport11"; gene_biotype "protein_coding";	-	1092	gene_id "AT1G66180"; gene_source "araport11"; gene_biotype "protein_coding";	+	3053	0	0.123092	0.334377	0.114713	0	0.184362	0.0847698	0.0526684	0.0797265	0.159458	0.202337	0.207981	0.333213	0.200432	0.209452	0.0451408	0.167011	0.0705118	0.268638	0.0473139	0.285583	0.791422	0.41921
XLOC_003357	AT1G67105.1	X	785	10.5033	canonical_lncRNA	none	Ch1:25057479-25058264	+	1	1				O							gene_id "AT1G67100"; gene_name "LBD40"; gene_source "araport11"; gene_biotype "protein_coding";	+	2615	gene_id "AT1G67110"; gene_name "CYP735A2"; gene_source "araport11"; gene_biotype "protein_coding";	-	3409	0	0	0	0.389819	0.362337	0.261042	0.360083	0.894893	1.05361	1.62562	1.61285	10.5033	3.29053	0.810849	0	0.127832	0	0.266238	0.0461056	0.491281	1.12732	0.586977	0.422094
XLOC_003487	AT1G69252.2	X	302	153.869	Ribo_lncRNA	translated_sORF	Ch1:26036570-26037649	+	2	2				O							gene_id "AT1G69250"; gene_source "araport11"; gene_biotype "protein_coding";	+	1055	gene_id "AT1G69260"; gene_name "AFP1"; gene_source "araport11"; gene_biotype "protein_coding";	+	1256	9.14489	11.6783	12.5801	15.8746	23.8598	47.1583	50.6467	68.3624	75.379	95.6223	89.3631	80.3739	73.7084	37.376	12.6278	15.2848	19.2014	38.8698	45.0613	65.94	61.7906	83.0841	101.213
XLOC_003550	AT1G70185.1	X	336	7.45128	canonical_lncRNA	none	Ch1:26429733-26430069	+	1	1				O							gene_id "AT1G70180"; gene_source "araport11"; gene_biotype "protein_coding";	+	324	gene_id "AT1G70190"; gene_source "araport11"; gene_biotype "protein_coding";	+	429	0.260937	0.271462	0.0983228	0.505966	0.188118	0.406584	0.373895	0.232305	1.64104	1.40665	1.48742	1.60535	2.37414	7.45128	0.131976	0.0995515	0.52617	0.414677	0.323151	0.313032	0.229023	0.374007	1.10941
XLOC_003570	AT1G70518.1	X	647	48.206	canonical_lncRNA	none	Ch1:26583570-26584684	+	2	1			O								gene_id "AT1G70510"; gene_name "KNAT2"; gene_source "araport11"; gene_biotype "protein_coding";	+	691	gene_id "AT1G70520"; gene_name "CRK2"; gene_source "araport11"; gene_biotype "protein_coding";	-	45	1.82938	2.3026	5.15716	4.9924	5.9593	11.0324	9.90274	10.4354	15.8879	20.6001	21.2165	25.0703	36.8707	48.206	3.4269	4.03253	1.8581	3.82246	7.27214	8.5617	7.96871	7.76918	10.8186
XLOC_003575	AT1G70581.1	X	729	4.74177	canonical_lncRNA	none	Ch1:26616267-26616996	+	1	1				O							gene_id "AT1G70580"; gene_name "GGAT2"; gene_source "araport11"; gene_biotype "protein_coding";	+	196	gene_id "AT1G70590"; gene_source "araport11"; gene_biotype "protein_coding";	+	1103	0.601336	0.0834123	0.090635	0.373124	0	0.890134	0.129248	1.87374	3.18753	1.7505	4.06764	2.74826	4.74177	0.931345	0.486629	0.137651	0.0485029	0.143345	0.0496473	0.432835	0.422231	0.459685	1.534
XLOC_004061	AT1G79075.1	X	288	43.533	Ribo_lncRNA	translated_sORF	Ch1:29745939-29746842	+	2	2		O	O								gene_id "AT1G79070"; gene_source "araport11"; gene_biotype "protein_coding";	-	124	gene_id "AT1G79080"; gene_source "araport11"; gene_biotype "protein_coding";	-	130	43.533	6.86196	5.16195	7.20158	6.4744	5.33641	6.87033	5.69148	11.7608	15.5904	14.808	24.4816	9.23277	2.65215	11.24	4.99417	14.2417	13.9089	18.9761	11.3213	19.3715	15.272	24.0167
XLOC_004773	AT1G10682.1	X	701	34.0069	canonical_lncRNA	none	Ch1:3544913-3545614	-	1	1				O							gene_id "AT1G10680"; gene_name "ABCB10"; gene_source "araport11"; gene_biotype "protein_coding";	-	988	gene_id "AT1G10690"; gene_name "SMR8"; gene_source "araport11"; gene_biotype "protein_coding";	-	4306	0.812962	12.2743	14.4211	21.0505	29.2144	34.0069	25.8068	21.8241	14.6078	9.70888	9.36329	8.46416	9.69977	8.89852	8.35009	12.0246	13.1145	23.5035	19.5679	20.1555	19.8691	18.6438	20.6204
XLOC_004828	AT1G11592.2	X	1354	16.8978	canonical_lncRNA	none	Ch1:3895179-3896917	-	5	2	O							1	AT1G11591								0.226634	2.94158	2.8547	2.51114	4.15471	5.62491	6.86598	7.09063	7.8828	12.5663	12.8695	10.1585	14.308	14.4791	3.01304	2.64334	2.01079	2.41823	3.76898	4.84206	5.0297	6.06367	6.91319
XLOC_005229	AT1G18745.1	X	967	3.14762	sRNA_precursor+Ribo_lncRNA	translated_sORF	Ch1:6465487-6466454	-	1	1		O	O								gene_id "AT1G18740"; gene_source "araport11"; gene_biotype "protein_coding";	+	11	gene_id "AT1G18750"; gene_name "AGL65"; gene_source "araport11"; gene_biotype "protein_coding";	+	213	0.453334	0.125765	0.170819	0.0351612	0	0.105956	0.129916	0	0.692392	1.71067	1.24038	3.14762	2.35695	0.263295	0.321001	0.0691816	0.0365653	0	0.18714	0.0362561	0.0795777	0.25991	0.471145
XLOC_005446	AT1G22403.2	X	1140	10.4225	canonical_lncRNA	none	Ch1:7908568-7909708	-	1	2				O							gene_id "AT1G22400"; gene_name "UGT85A1"; gene_source "araport11"; gene_biotype "protein_coding";	-	1599	gene_id "AT1G22410"; gene_source "araport11"; gene_biotype "protein_coding";	+	2135	0.961347	0.32004	0.666525	0.89476	1.24752	0.689052	1.37751	0.958565	0.967348	1.78274	2.42579	2.1292	3.93191	10.4225	0.311186	0.469464	0.558294	0.549992	0.666711	0.645835	0.877518	1.46978	1.78025
XLOC_006448	AT1G50055.1	X	838	1.24081	sRNA_precursor	none	Ch1:18549204-18550042	-	1	1			O								gene_id "AT1G50050"; gene_source "araport11"; gene_biotype "protein_coding";	+	158	gene_id "AT1G50060"; gene_source "araport11"; gene_biotype "protein_coding";	+	1079	0.732367	0.507939	0.39423	0.202869	0.377134	0	0.412266	0.512291	0.751979	1.24081	0.755422	0.643673	0.997253	0.202551	1.00541	0.0399156	0.295358	0.166267	0.0863791	0.376535	0.505052	0.44988	0.889646
XLOC_006772	AT1G55525.1	X	319	5.39043	canonical_lncRNA	none	Ch1:20728329-20728745	-	2	1				O							gene_id "AT1G55520"; gene_name "TBP2"; gene_source "araport11"; gene_biotype "protein_coding";	-	236	gene_id "AT1G55530"; gene_source "araport11"; gene_biotype "protein_coding";	-	380	0	0	0	0	0	0	0	0	0	0.148161	0	0	0	4.38977	0	0	0	0	0	0	0	0	0
XLOC_006913	AT1G58590.2	X	787	3.00276	canonical_lncRNA	none	Ch1:21742944-21743877	-	2	2				O							gene_id "AT1G58520"; gene_name "RXW8"; gene_source "araport11"; gene_biotype "protein_coding";	+	4136	gene_id "AT1G58602"; gene_source "araport11"; gene_biotype "protein_coding";	+	2743	0.222808	0.347692	0.377799	0.0432032	0.240944	0.73774	0.758243	0.39672	1.65146	3.00276	2.24379	2.49676	2.17202	0.754869	0.112691	0	0.449283	0.575384	0.735814	0.534581	0.928895	0.798389	0.578904
XLOC_006925	AT1G08253.1	X	181	1.10468	canonical_lncRNA	none	Ch1:21859041-21859313	-	2	1		O									gene_id "AT1G59500"; gene_name "GH3.4"; gene_source "araport11"; gene_biotype "protein_coding";	-	2427	gene_id "AT1G59510"; gene_name "CF9"; gene_source "araport11"; gene_biotype "protein_coding";	+	372	0	0	0	0	0	0	0	0	0	0	0	0	0	0	0	0	0	0	0	0	0	0	0
XLOC_007513	AT1G68872.4	X	502	1.27412	canonical_lncRNA	none	Ch1:25889284-25891750	-	4	4	O							1	AT1G68870								0.165925	0.529362	0.425148	0.334604	0.382787	0.155123	0.475507	0.23635	0.357773	0.822905	0.428772	0.52499	0.517602	0.449721	0.402822	0.582388	0.133833	0.210948	0.356175	0.265402	0.436894	0.602489	0.595716
XLOC_008089	AT1G78865.1	X	1875	3.23123	Ribo_lncRNA	translated_sORF	Ch1:29647738-29649951	-	2	1		O									gene_id "AT1G78860"; gene_source "araport11"; gene_biotype "protein_coding";	-	47	gene_id "AT1G78870"; gene_name "UBC35"; gene_source "araport11"; gene_biotype "protein_coding";	+	425	1.50626	1.29684	0.939426	0.503568	0.655293	0	0	0	0.0466646	0	0	0	0	0.0502777	3.23123	2.3581	0.544623	0.392076	0.34306	0.0415398	0.0455874	0.074447	0.122684
XLOC_008251	AT2G01422.2	X	531	13.8763	canonical_lncRNA	none	Ch2:183940-184734	+	2	2		O									gene_id "AT2G01420"; gene_name "PIN4"; gene_source "araport11"; gene_biotype "protein_coding";	-	176	gene_id "AT2G01430"; gene_name "ATHB17"; gene_source "araport11"; gene_biotype "protein_coding";	-	2874	0	0.343545	0.248862	0.192095	0.178553	0	0.414031	0.808475	0.148342	2.04719	3.07455	2.90233	1.43074	0.159828	1.67021	0.125986	0.53271	0.45919	2.18111	2.3109	0.941969	4.89097	3.042
XLOC_008490	AT2G05518.1	X	508	1.97193	canonical_lncRNA	none	Ch2:2023295-2023995	+	3	1				O							gene_id "AT2G05510"; gene_source "araport11"; gene_biotype "protein_coding";	+	6523	gene_id "AT2G05520"; gene_name "GRP3"; gene_source "araport11"; gene_biotype "protein_coding";	+	2534	0	0	0	0.334654	0	0.336152	0.0618252	0.691428	0.775293	1.30253	0.459108	1.97193	1.94418	1.08592	0	0	0	0.0685686	0.284983	0.069015	0.757398	0.247375	0.326126
XLOC_008514	AT2G05995.1	X	657	1.63976	canonical_lncRNA	none	Ch2:2325776-2326876	+	2	1			O								gene_id "AT2G05990"; gene_name "MOD1"; gene_source "araport11"; gene_biotype "protein_coding";	+	579	gene_id "AT2G06000"; gene_source "araport11"; gene_biotype "protein_coding";	-	377	1.46792	0.601597	0.553122	0.465766	0.769652	0.571816	1.09949	0.178207	0.299733	0.215815	0.101425	0.117286	0.115635	0	0.674947	0.509122	0.430546	0.424144	1.10176	0.747085	1.63976	0.82885	0.441287
XLOC_008515	AT2G06002.1	X	703	3.45827	canonical_lncRNA	none	Ch2:2330776-2331479	+	1	1		O									gene_id "AT2G06000"; gene_source "araport11"; gene_biotype "protein_coding";	-	903	gene_id "AT2G06005"; gene_name "FIP1"; gene_source "araport11"; gene_biotype "protein_coding";	+	838	0.0623576	0	0	0.386923	0.0899113	0.971637	0.134028	0.721699	1.79277	2.01693	1.6114	1.80859	1.45893	1.02615	0	0.0475808	0.0502967	0.297293	0.669285	0.398972	0.930425	1.78757	2.65122
XLOC_008744	AT2G14878.1	X	875	106.338	canonical_lncRNA	none	Ch2:6392167-6393042	+	1	1			O								gene_id "AT2G14870"; gene_source "araport11"; gene_biotype "protein_coding";	+	690	gene_id "AT2G14880"; gene_source "araport11"; gene_biotype "protein_coding";	-	268	2.70539	2.84927	3.96438	7.69392	6.60971	16.8618	21.2133	42.1495	63.556	98.902	93.4049	106.338	84.7419	25.6061	4.8145	3.47873	3.96016	7.76275	12.8226	19.5132	16.4457	34.5164	57.6538
XLOC_008756	AT2G15128.1	X	212	4.36171	canonical_lncRNA	none	Ch2:6564104-6564316	+	1	1				O							gene_id "AT2G15110"; gene_source "araport11"; gene_biotype "protein_coding";	-	6936	gene_id "AT2G15130"; gene_source "araport11"; gene_biotype "protein_coding";	+	492	0.20678	0.143414	0.155832	0.320763	0	0	1.92591	1.28864	3.344	2.67529	2.67173	4.36171	1.25426	0.200162	0.41834	0.631119	0	0.492918	0.341442	0.496127	0.907448	0.987944	2.34441
XLOC_008953	AT2G18735.1	X	957	9.26583	canonical_lncRNA	none	Ch2:8122119-8123076	+	1	1				O							gene_id "AT2G18730"; gene_name "DGK3"; gene_source "araport11"; gene_biotype "protein_coding";	+	172	gene_id "AT2G18740"; gene_source "araport11"; gene_biotype "protein_coding";	+	119	0.366457	0.476548	0.828501	1.35009	1.05676	1.99851	2.59265	3.91496	5.10316	5.48196	5.70969	5.4753	8.17677	3.10388	1.43643	0.559236	0.997578	1.45592	2.34478	2.16146	3.21637	3.93939	5.62627
XLOC_009665	AT2G30945.2	X	1146	1.62343	canonical_lncRNA	none	Ch2:13172342-13173983	+	2	3				O							gene_id "AT2G30942"; gene_source "araport11"; gene_biotype "protein_coding";	+	174	gene_id "AT2G30950"; gene_name "VAR2"; gene_source "araport11"; gene_biotype "protein_coding";	+	1631	0.229515	0.318364	0.115311	0.148346	0.55155	0.447029	0.904396	0.544884	0.274938	1.15478	1.13386	0.537919	0.894964	0.888679	0.232168	0.379442	0.0925618	0.303951	0.50531	0.611861	0.537184	0.182761	0.758968
XLOC_009708	AT2G31585.1	X	727	6.21783	canonical_lncRNA	none	Ch2:13446002-13446729	+	1	2		O	O								gene_id "AT2G31580"; gene_name "THG1"; gene_source "araport11"; gene_biotype "protein_coding";	-	70	gene_id "AT2G31590"; gene_source "araport11"; gene_biotype "protein_coding";	-	100	0.241196	0.0836417	0.136327	0.37415	0.521659	0.93956	0.648017	2.63045	3.35882	4.61582	4.30798	4.34571	6.21783	3.50215	0.487967	0.0920201	0.145909	0.670784	0.597406	0.819826	1.69357	1.49809	1.53822
XLOC_009789	AT2G32795.1	X	661	21.2631	canonical_lncRNA	none	Ch2:13909423-13910910	+	2	1				O							gene_id "AT2G32790"; gene_source "araport11"; gene_biotype "protein_coding";	-	3041	gene_id "AT2G08545"; gene_source "araport11"; gene_biotype "lncRNA";	+	621	2.78543	2.48382	2.09914	2.67481	4.49434	5.58022	5.84431	9.26972	8.8184	11.2259	11.5933	16.7287	21.2631	12.1975	2.41511	2.73262	2.67463	2.52947	3.94234	5.09187	5.70443	6.65405	8.64702
XLOC_009845	AT2G08610.1	X	186	5.7411	canonical_lncRNA	none	Ch2:14287178-14287423	+	2	1				O							gene_id "AT2G33770"; gene_name "UBC24"; gene_source "araport11"; gene_biotype "protein_coding";	-	4065	gene_id "AT2G33775"; gene_name "RALFL19"; gene_source "araport11"; gene_biotype "protein_coding";	+	900	1.88548	3.26922	5.32846	4.38721	4.07791	4.0396	5.7411	2.93754	1.05873	0.508208	0.716518	0.207142	0.204227	0.456284	1.66886	2.15802	2.8515	4.12001	2.33502	3.76985	3.72346	2.02688	3.78551
XLOC_010310	AT2G41312.2	X	522	3.77788	canonical_lncRNA	none	Ch2:17225523-17226045	+	1	2				O							gene_id "AT2G41310"; gene_name "ARR8"; gene_source "araport11"; gene_biotype "protein_coding";	+	643	gene_id "AT2G41330"; gene_source "araport11"; gene_biotype "protein_coding";	+	903	1.93153	3.26171	1.70878	3.77788	2.54284	1.4394	1.26351	2.39248	0.9054	0.905429	0.765933	0.885711	0.727706	0.243876	1.44415	2.56317	3.59005	2.80264	1.31736	0.940296	0.663376	2.08642	0.555413
XLOC_010387	AT2G42485.1	X	487	10.1401	canonical_lncRNA	none	Ch2:17690531-17691018	+	1	1		O	O								gene_id "AT2G42480"; gene_source "araport11"; gene_biotype "protein_coding";	-	609	gene_id "AT2G42490"; gene_source "araport11"; gene_biotype "protein_coding";	-	389	0.0900152	5.80606	7.46204	6.84207	7.98208	8.48566	7.22301	7.61313	8.24899	9.41386	8.48346	7.27847	10.1401	3.22397	8.55922	8.99766	5.9536	6.2227	4.60772	4.10349	5.76742	4.64476	6.1234
XLOC_010536	AT2G44995.1	X	618	2.56207	canonical_lncRNA	none	Ch2:18562102-18563678	+	3	1				O							gene_id "AT2G44990"; gene_name "CCD7"; gene_source "araport11"; gene_biotype "protein_coding";	+	481	gene_id "AT2G44993"; gene_source "araport11"; gene_biotype "protein_coding";	+	1552	0.0709343	0.245985	0.320742	0.220071	0.869361	1.10528	1.11806	1.45247	0.764755	2.06491	1.77912	1.24687	2.02839	1.7166	0.215262	0.866002	0.743789	0.450911	1.05416	1.36154	1.36969	2.03344	1.20635
XLOC_010611	AT2G46192.1	X	826	128.662	Ribo_lncRNA	translated_sORF	Ch2:18973307-18974133	+	1	1				O							gene_id "AT2G46190"; gene_source "araport11"; gene_biotype "protein_coding";	+	503	gene_id "AT2G09705"; gene_source "araport11"; gene_biotype "snoRNA";		76	1.44917	9.79956	13.1054	15.455	23.7682	35.8466	45.4236	28.706	69.3304	66.7937	84.259	111.127	85.0767	34.0177	13.9262	11.3341	22.5009	29.939	59.8229	57.66	71.5459	73.392	96.1855
XLOC_011026	AT2G07042.1	X	942	9.84696	canonical_lncRNA	none	Ch2:2919953-2922249	-	3	1			O								gene_id "AT2G07040"; gene_name "PRK2"; gene_source "araport11"; gene_biotype "protein_coding";	+	561	gene_id "AT2G07050"; gene_name "CAS1"; gene_source "araport11"; gene_biotype "protein_coding";	+	2111	1.11688	1.93655	2.27959	2.38223	3.45562	5.14833	4.2343	5.67594	4.84994	6.27168	7.00317	5.23528	4.83901	4.23443	2.25957	2.87621	1.68911	4.36335	4.03424	4.13123	5.51405	7.73743	8.35394
XLOC_011244	AT2G15292.1	X	1252	6.32325	canonical_lncRNA	none	Ch2:6644281-6645533	-	1	1				O							gene_id "AT2G15290"; gene_name "TIC21"; gene_source "araport11"; gene_biotype "protein_coding";	-	226	gene_id "AT2G06395"; gene_source "araport11"; gene_biotype "lncRNA";		1895	5.07702	2.35556	1.08187	1.92817	2.17087	2.40053	3.26113	3.30423	4.62426	5.28504	4.39096	5.35459	3.42847	1.25405	3.046	1.97704	1.92044	1.72495	2.11029	1.9602	3.01168	3.44613	3.50663
XLOC_011416	AT2G18440.2	X	1147	17.0839	Ribo_lncRNA	translated_sORF	Ch2:7994941-7997239	-	4	2			O								gene_id "AT2G18420"; gene_name "GASA11"; gene_source "araport11"; gene_biotype "protein_coding";	+	387	gene_id "AT2G18450"; gene_name "SDH12"; gene_source "araport11"; gene_biotype "protein_coding";	-	105	14.5265	4.78909	3.21728	5.51126	4.83353	7.87975	8.64211	8.87679	10.1423	13.1905	11.4109	11.5837	10.4773	8.59782	6.4922	5.29068	2.56523	4.64438	5.53538	7.44731	7.59457	9.00747	11.3967
XLOC_011571	AT2G21188.1	X	368	78.8454	canonical_lncRNA	none	Ch2:9079042-9079538	-	2	1				O							gene_id "AT2G21187"; gene_source "araport11"; gene_biotype "lncRNA";	+	1548	gene_id "AT2G21190"; gene_source "araport11"; gene_biotype "protein_coding";	+	1222	0.35737	2.06547	5.20683	6.09799	10.3915	17.9118	19.7148	30.8613	32.9634	32.2367	47.5326	51.3014	63.276	60.5382	1.3255	3.6358	3.36291	13.5356	13.0806	26.0089	27.4977	40.8644	41.0803
XLOC_011947	AT2G27400.1	X	929	2.48838	Ribo_lncRNA	none	Ch2:11721539-11722468	-	1	1		O	O								gene_id "AT2G27389"; gene_source "araport11"; gene_biotype "protein_coding";	+	458	gene_id "AT2G27402"; gene_source "araport11"; gene_biotype "protein_coding";	+	302	0.896567	0.916368	0.284491	0.329395	0.612345	0.441159	0.574728	1.00824	1.14466	1.8824	1.21939	2.48838	2.28981	0.593808	0.668263	0.360057	0.456731	1.12485	0.584384	0.377391	0.745495	1.30762	1.82792
XLOC_012484	AT2G36307.1	X	704	1.18311	canonical_lncRNA	none	Ch2:15218040-15219415	-	2	1				O							gene_id "AT2G36305"; gene_name "FACE2"; gene_source "araport11"; gene_biotype "protein_coding";	+	1427	gene_id "AT2G36310"; gene_name "URH1"; gene_source "araport11"; gene_biotype "protein_coding";	-	5082	1.18311	0.30231	0.0469268	0.0482967	0.0897836	0.145538	0.0446125	0	0.111889	0.469948	0.0473269	0.109456	0	0.180828	0.440921	0	0.401802	0.197914	0	0.498006	0.273266	0.0595012	0.0588323
XLOC_012693	AT2G39675.1	X	989	2.75878	canonical_lncRNA	none	Ch2:16537288-16538277	-	1	1	O							1	AT2G39670								1.15245	1.47561	0.367443	0.687581	0.830839	0.517993	1.39729	1.26276	2.34955	1.86377	1.65075	2.29846	2.15089	0.815221	1.30028	0.74407	1.28707	0.633965	1.35403	0.673542	0.739171	1.56712	1.59139
XLOC_012694	AT2G39681.1	X	1033	3.44876	canonical_lncRNA	none	Ch2:16539384-16540417	-	1	1		O									gene_id "AT2G39670"; gene_source "araport11"; gene_biotype "protein_coding";	+	2066	gene_id "AT2G39690"; gene_source "araport11"; gene_biotype "protein_coding";	+	510	1.78235	0.882975	0.127924	0.394977	0.520102	0.595116	0.608078	0.453366	1.10567	2.47069	2.19325	1.71569	2.16959	0.69834	1.76002	0.42095	0.479207	0.539521	0.770806	1.01819	1.34088	1.33817	1.40332
XLOC_012942	AT2G43375.1	X	1575	3.19186	Ribo_lncRNA	none	Ch2:18017116-18018691	-	1	1		O									gene_id "AT2G43370"; gene_name "SNRNP35"; gene_source "araport11"; gene_biotype "protein_coding";	+	1586	gene_id "AT2G43386"; gene_source "araport11"; gene_biotype "protein_coding";	+	758	0.306166	0.752855	0.251706	0.151115	0.280923	0.58548	0.658056	0.718598	1.65041	1.65047	2.05197	1.78576	1.85711	2.07457	0.422324	0.339803	0.426548	0.442322	0.459592	0.400681	0.928305	0.718094	0.972994
XLOC_013032	AT2G45023.1	X	1149	8.57827	canonical_lncRNA	none	Ch2:18570156-18572173	-	4	2		O	O								gene_id "AT2G45020"; gene_source "araport11"; gene_biotype "tRNA";	+	173	gene_id "AT2G45030"; gene_name "MEFG2"; gene_source "araport11"; gene_biotype "protein_coding";	+	18	1.14458	1.00552	0.920076	1.98265	1.87037	3.80469	3.28013	3.94009	2.63937	3.78436	4.92957	4.32565	7.0749	6.86928	0.887653	1.04802	1.07707	1.45516	2.01596	3.0208	3.1812	2.98945	3.96517
XLOC_013040	AT2G45245.3	X	709	1.59989	canonical_lncRNA	none	Ch2:18659235-18660661	-	2	4	O							1	AT2G45243								0.741959	0.0857652	0.419363	0.0479561	0	0.144512	0.0442979	0.550455	0.777699	1.59989	0.939862	0.489077	1.28585	0.718213	0	0.0943563	0.249355	0.0982591	0.306287	0.296696	0.70548	0.590816	0.642592
XLOC_013071	AT2G45780.1	X	629	1.01722	canonical_lncRNA	none	Ch2:18854555-18855184	-	1	1		O	O								gene_id "AT2G45770"; gene_name "CPFTSY"; gene_source "araport11"; gene_biotype "protein_coding";	+	814	gene_id "AT2G45790"; gene_name "PMM"; gene_source "araport11"; gene_biotype "protein_coding";	+	491	0	0	0.0525222	0.108111	0	0.108595	0	0	0.0626151	0.0751405	0.21188	0.428774	0.724698	0.60717	0.0704993	0.319071	0.056214	0	0	0.167216	0.0611698	0.199788	0.263389
XLOC_013425	AT3G04485.1	X	874	2.63138	canonical_lncRNA	none	Ch3:1198114-1200104	+	4	1		O									gene_id "AT3G04480"; gene_source "araport11"; gene_biotype "protein_coding";	-	693	gene_id "AT3G04490"; gene_source "araport11"; gene_biotype "protein_coding";	+	227	0.200629	0.800099	1.13397	1.32269	0.61472	0.82061	2.19204	1.11634	1.17163	0.648925	0.762428	0.352663	0.391163	0.291312	0.81179	0.918517	1.09231	1.99273	1.07668	1.64467	1.67286	1.82125	1.75339
XLOC_013531	AT3G06125.2	X	484	9.86281	canonical_lncRNA	none	Ch3:1848848-1849332	+	1	3				O							gene_id "AT3G06120"; gene_name "MUTE"; gene_source "araport11"; gene_biotype "protein_coding";	+	589	gene_id "AT3G06130"; gene_name "HIPP32"; gene_source "araport11"; gene_biotype "protein_coding";	-	3476	4.16636	1.94735	2.66203	2.38849	2.93837	3.66933	3.63389	5.64444	5.77754	9.86281	6.05784	5.6519	6.82811	2.98093	2.38212	1.3822	3.65275	2.73481	5.08495	5.28792	4.61074	6.40449	8.38628
XLOC_013800	AT3G11415.1	X	1001	1.23844	canonical_lncRNA	none	Ch3:3588684-3589685	+	1	1				O							gene_id "AT3G11410"; gene_name "PP2CA"; gene_source "araport11"; gene_biotype "protein_coding";	-	2834	gene_id "AT3G11420"; gene_source "araport11"; gene_biotype "protein_coding";	+	1566	0	0	0.0990104	0.0339669	0.126289	0	0.156879	0.0389883	0.0393455	0.0472162	0.0332848	0.11547	0.189742	0.975017	0.0442997	0	0.21194	0	0.0361567	0	0	0.167388	0.0413766
XLOC_013898	AT3G13277.1	X	1513	7.98204	canonical_lncRNA	none	Ch3:4290082-4291595	+	1	1		O									gene_id "AT3G13275"; gene_source "araport11"; gene_biotype "protein_coding";	-	222	gene_id "AT3G13276"; gene_source "araport11"; gene_biotype "protein_coding";	-	2746	0	0.381805	0.436701	0.53934	0.626646	0.586899	0.809571	1.21235	1.32758	2.31163	1.12308	2.31731	3.08811	6.70312	0.322395	0.552699	0.654356	0.414403	0.980772	1.15861	0.864625	1.3843	1.61511
XLOC_014060	AT3G15536.1	X	493	105.412	canonical_lncRNA	none	Ch3:5260723-5261322	+	2	1				O							gene_id "AT3G15534"; gene_source "araport11"; gene_biotype "protein_coding";	+	1369	gene_id "AT3G15540"; gene_name "IAA19"; gene_source "araport11"; gene_biotype "protein_coding";	+	2679	0	0	0.0670111	0	0	0.623483	2.22972	4.67061	21.0905	64.6157	104.347	85.3408	77.6676	42.3483	0	0	0	0.423929	1.68851	4.55135	2.88764	18.2679	36.4613
XLOC_014170	AT3G17185.2	X	946	6.58024	sRNA_precursor+Ribo_lncRNA	translated_sORF	Ch3:5861491-5862437	+	1	3				O							gene_id "AT3G17180"; gene_name "SCPL33"; gene_source "araport11"; gene_biotype "protein_coding";	-	2302	gene_id "AT3G17190"; gene_source "araport11"; gene_biotype "protein_coding";	+	4955	6.58024	1.02846	0.628601	0.82666	2.03788	0.938667	0.5312	1.07263	0.499597	0.39969	0.63396	0.122183	0.52201	0.224283	2.15626	1.34363	1.12131	1.62013	1.75991	1.92717	1.42352	0.974159	1.13834
XLOC_014769	AT3G26612.1	X	915	2.80349	canonical_lncRNA	none	Ch3:9781983-9783412	+	4	1				O							gene_id "AT3G26610"; gene_source "araport11"; gene_biotype "protein_coding";	+	1430	gene_id "AT3G26616"; gene_source "araport11"; gene_biotype "protein_coding";	-	5390	0.670736	0.265825	0.686003	1.07762	0.587175	1.11977	0.789471	1.02367	1.80783	2.42774	1.23805	1.89484	2.73999	1.71593	0.872342	0.584906	1.31387	0.837511	1.1471	1.30276	2.06045	2.06011	1.53903
XLOC_015169	AT3G44798.1	X	719	5.6532	canonical_lncRNA	none	Ch3:16342295-16343014	+	1	1				O							gene_id "AT3G44790"; gene_source "araport11"; gene_biotype "protein_coding";	+	11760	gene_id "AT3G44800"; gene_source "araport11"; gene_biotype "protein_coding";	+	319	0.67067	1.26859	0.275687	1.65512	1.71425	2.47004	4.41186	3.36536	4.27263	5.6532	4.91199	2.41138	1.4793	0.472149	1.85024	1.34914	0.934372	2.22853	2.36588	3.41332	3.15726	3.55385	3.68672
XLOC_015639	AT3G52748.1	X	434	30.1705	canonical_lncRNA	none	Ch3:19548972-19549589	+	2	1			O								gene_id "AT3G52740"; gene_name "BIC1"; gene_source "araport11"; gene_biotype "protein_coding";	-	1801	gene_id "AT3G52750"; gene_name "FTSZ22"; gene_source "araport11"; gene_biotype "protein_coding";	-	15	0	2.24175	1.52242	2.35029	3.20407	3.93468	2.74994	4.40631	7.98588	13.8305	30.1705	25.9223	15.142	13.7863	1.12393	1.9268	0.488829	1.28416	3.41914	4.20069	3.72346	5.79108	7.82551
XLOC_015681	AT3G53365.1	X	293	1.05663	canonical_lncRNA	none	Ch3:19787255-19787702	+	2	1			O								gene_id "AT3G53360"; gene_name "PCMPE86"; gene_source "araport11"; gene_biotype "protein_coding";	+	447	gene_id "AT3G53370"; gene_name "S1FA1"; gene_source "araport11"; gene_biotype "protein_coding";	-	484	0	0.103767	0.338257	0.232088	0.323589	0.116563	0.214384	0	0.537678	0.967851	0.682282	0.262993	0.777876	0	0.454034	0.114161	0.603389	0	0.123525	0.119657	0.262633	0.714826	0.141358
XLOC_015732	AT3G54366.1	X	864	52.8704	canonical_lncRNA	none	Ch3:20132886-20133750	+	1	1		O	O								gene_id "AT3G54363"; gene_source "araport11"; gene_biotype "protein_coding";	-	351	gene_id "AT3G54380"; gene_name "SAC3C"; gene_source "araport11"; gene_biotype "protein_coding";	-	143	1.82656	3.58933	7.3032	9.05116	11.5588	18.4205	18.2482	29.2705	33.8692	44.7471	43.4986	40.4013	39.4371	16.797	4.87579	5.26517	6.62974	10.3612	15.8344	17.6515	20.5293	28.2653	31.0155
XLOC_015797	AT3G55485.1	X	504	16.0041	canonical_lncRNA	none	Ch3:20571434-20571938	+	1	1		O	O								gene_id "AT3G55480"; gene_name "PAT2"; gene_source "araport11"; gene_biotype "protein_coding";	-	186	gene_id "AT3G55490"; gene_source "araport11"; gene_biotype "protein_coding";	-	38	16.0041	0.0603249	0	0.202386	0.564354	0.135528	0.498527	0	0.937736	1.40665	1.85101	1.98758	0.602956	4.29396	0.351937	0.0663677	0.982183	0.829353	0.57449	0.76519	0.91609	1.57914	1.56139
XLOC_015905	AT3G57157.1	X	236	12.5535	canonical_lncRNA	none	Ch3:21157011-21157247	+	1	1		O	O								gene_id "AT3G57150"; gene_name "CBF5"; gene_source "araport11"; gene_biotype "protein_coding";	-	936	gene_id "AT3G57160"; gene_source "araport11"; gene_biotype "protein_coding";	-	605	0	5.6685	5.87937	9.50873	9.37402	4.77563	9.71494	3.3074	2.16951	2.40322	1.69414	1.4693	3.86301	2.6971	6.76434	7.22845	7.3414	10.4794	11.962	9.95337	12.5535	9.05225	9.12599
XLOC_016989	AT3G12965.1	X	372	43.4339	Ribo_lncRNA	translated_sORF	Ch3:4136961-4137674	-	2	1			O								gene_id "AT3G12960"; gene_source "araport11"; gene_biotype "protein_coding";	+	133	gene_id "AT3G02625"; gene_source "araport11"; gene_biotype "lncRNA";	+	454	5.18507	13.2404	7.19342	5.39262	6.03191	3.76418	5.48782	4.93087	11.5402	16.3897	11.6434	26.4106	15.0107	6.38798	15.9734	7.37324	18.6298	17.5101	19.4585	12.629	18.7208	20.9444	25.6079
XLOC_017744	AT3G25795.1	X	1154	4.54255	sRNA_precursor	none	Ch3:9417551-9418705	-	1	1				O							gene_id "AT3G25790"; gene_name "HHO1"; gene_source "araport11"; gene_biotype "protein_coding";	+	2311	gene_id "AT3G25800"; gene_name "PP2AA2"; gene_source "araport11"; gene_biotype "protein_coding";	-	3771	0	0	0	0	0	0	0.0272159	0	0.034129	0	0	0.801284	4.54255	1.10315	0	0	0	0	0	0	0	0	0
XLOC_018271	AT3G45638.1	X	876	1.62734	canonical_lncRNA	none	Ch3:16755215-16756263	-	2	2		O									gene_id "AT3G45630"; gene_source "araport11"; gene_biotype "protein_coding";	-	1372	gene_id "AT3G45640"; gene_name "MPK3"; gene_source "araport11"; gene_biotype "protein_coding";	+	308	0	0.0347075	0.0754257	0.31051	0.324697	0.46785	0.394383	0.356414	0.674399	1.18698	1.25513	1.62734	0.953993	0.87194	0.658074	0.229105	0.0403637	0.238581	0.0826321	0.320179	0.0878443	0.908547	0.851054
XLOC_018372	AT3G07635.1	X	188	5.85532	canonical_lncRNA	none	Ch3:17344712-17345113	-	2	1	O							1	AT3G47090								0.730196	0.577512	0.627519	1.00353	1.57003	1.19765	1.00958	1.35717	2.9579	2.94188	4.0601	4.6725	4.56235	3.36053	1.24402	1.41734	0.857617	1.27239	1.3961	2.213	1.94515	2.54614	3.66734
XLOC_018428	AT3G48115.2	X	868	50.6658	Ribo_lncRNA	translated_sORF	Ch3:17771170-17772038	-	1	2		O	O								gene_id "AT3G48110"; gene_name "EDD1"; gene_source "araport11"; gene_biotype "protein_coding";	+	24	gene_id "AT3G48120"; gene_source "araport11"; gene_biotype "protein_coding";	+	19	2.42419	2.20673	3.38738	5.13147	5.93482	8.73499	8.286	21.2222	18.6488	32.0171	32.5888	36.7973	36.4983	35.4435	2.29894	2.62045	4.07357	6.94249	9.75706	12.2789	14.5836	19.8345	29.5365
XLOC_019136	AT3G59765.3	X	508	1.22208	canonical_lncRNA	none	Ch3:22075815-22078348	-	3	3				O							gene_id "AT3G59760"; gene_name "OASC"; gene_source "araport11"; gene_biotype "protein_coding";	-	362	gene_id "AT3G59770"; gene_name "SAC9"; gene_source "araport11"; gene_biotype "protein_coding";	-	2856	0.0862941	1.197	0.325162	0.468516	0.497698	0	0.185476	0	0	0.0930382	0	0	0.0747761	0.0835323	1.22208	0.460916	0	0.0685686	0.0712458	0	0	0.0824583	0
XLOC_019227	AT3G61198.1	X	620	37.9688	Ribo_lncRNA	translated_sORF	Ch3:22655884-22656599	-	2	1				O							gene_id "AT3G61190"; gene_name "BAP1"; gene_source "araport11"; gene_biotype "protein_coding";	-	4248	gene_id "AT3G61200"; gene_source "araport11"; gene_biotype "protein_coding";	-	856	37.9688	3.62884	1.91825	1.371	1.32532	0.716112	0.861165	3.14736	2.60448	4.26895	9.56552	11.3721	7.10711	6.70738	1.21588	1.67247	4.73349	4.26983	3.85279	2.82739	4.15787	5.13476	4.47581
XLOC_019676	AT4G04223.1	X	546	23.702	canonical_lncRNA	none	Ch4:2036511-2037800	+	3	2				O							gene_id "AT4G04221"; gene_source "araport11"; gene_biotype "lncRNA";	-	16	gene_id "AT4G04260"; gene_source "araport11"; gene_biotype "protein_coding";	+	16237	0.48173	0.779584	0.968102	1.74364	2.89412	4.69135	4.8894	4.28871	7.50188	15.4082	17.2083	12.7722	14.2622	12.5127	0.568513	1.22525	1.16567	3.25362	4.90526	5.07273	5.77842	7.51851	12.3647
XLOC_019788	AT4G08035.1	X	940	2.86477	canonical_lncRNA	none	Ch4:4866554-4868343	+	3	2				O							gene_id "AT4G08028"; gene_source "araport11"; gene_biotype "protein_coding";	+	14672	gene_id "AT4G08039"; gene_source "araport11"; gene_biotype "protein_coding";	-	16505	0.0932711	2.3288	2.179	2.09793	1.68105	1.74398	2.73978	2.86477	2.17874	1.91065	2.65836	1.27062	1.77808	1.39943	2.0285	2.02831	1.05324	1.25991	1.73264	1.56649	2.08752	1.69338	2.46745
XLOC_020135	AT4G13495.2	X	872	261.991	sRNA_precursor+Ribo_lncRNA	translated_sORF	Ch4:7842967-7846774	+	4	2				O							gene_id "AT4G13490"; gene_source "araport11"; gene_biotype "protein_coding";	-	2683	gene_id "AT4G06080"; gene_source "araport11"; gene_biotype "lncRNA";		869	66.4096	215.755	215.684	245.181	225.032	205.231	261.991	131.404	157.946	125.096	108.322	67.6457	28.8818	10.9979	156.628	190.646	126.229	151.515	123.064	128.056	161.139	152.76	146.435
XLOC_020204	AT4G14548.1	X	754	1.37904	canonical_lncRNA	none	Ch4:8347010-8347764	+	1	1			O								gene_id "AT4G14540"; gene_name "NFYB3"; gene_source "araport11"; gene_biotype "protein_coding";	+	1686	gene_id "AT4G14550"; gene_name "IAA14"; gene_source "araport11"; gene_biotype "protein_coding";	-	58	0.697677	0.201617	0.0876299	0.315658	0.754468	0.407662	0.541504	0.258802	0.67905	1.37904	0.397696	0.970875	0.453417	0.168837	0.235247	0.17745	0.0468947	0.415777	0.336008	0.371985	0.561318	0.888887	0.164793
XLOC_021964	AT4G03038.1	X	720	9.05318	canonical_lncRNA	none	Ch4:1340115-1341289	-	2	1				O							gene_id "AT4G03030"; gene_name "OR23"; gene_source "araport11"; gene_biotype "protein_coding";	-	2550	gene_id "AT4G03050"; gene_name "AOP3"; gene_source "araport11"; gene_biotype "protein_coding";	+	2556	0	0	0	0	0	0	0	0	0	0	0.0462751	0.214047	2.26862	6.54197	0	0	0	0	0	0	0	0	0
XLOC_022020	AT4G03935.1	X	843	2.38999	canonical_lncRNA	none	Ch4:1868783-1869715	-	2	3		O									gene_id "AT4G03830"; gene_source "araport11"; gene_biotype "protein_coding";	+	76325	gene_id "AT4G03930"; gene_name "PME42"; gene_source "araport11"; gene_biotype "protein_coding";	+	707	2.38999	0.305346	0.426583	0.341472	0.362741	0.784001	0.180242	0.0559932	0.226025	0.135619	0.0956043	0.497498	0	0	0.318106	0.287942	0.710216	0.799606	1.09046	0.301805	1.43525	1.02168	0.653655
XLOC_022116	AT4G06701.5	X	591	7.57416	canonical_lncRNA	none	Ch4:3939266-3940749	-	5	5				O							gene_id "AT4G06688"; gene_source "araport11"; gene_biotype "protein_coding";	+	14829	gene_id "AT4G06744"; gene_source "araport11"; gene_biotype "protein_coding";	-	129800	0.074175	0.874559	0.614892	0.747905	1.4973	1.61808	2.55084	3.16973	5.46457	7.03753	7.04698	4.56343	5.33479	1.79503	0.600258	0.226391	0.478627	0.648327	1.40852	2.78816	3.25514	4.11092	3.85446
XLOC_022427	AT4G12917.1	X	551	3.11279	canonical_lncRNA	none	Ch4:7563157-7563847	-	2	1				O							gene_id "AT4G12910"; gene_name "SCPL20"; gene_source "araport11"; gene_biotype "protein_coding";	-	9782	gene_id "AT4G12920"; gene_name "UND"; gene_source "araport11"; gene_biotype "protein_coding";	+	4439	1.22544	1.08171	1.97295	1.64172	2.1685	1.64907	3.11279	2.38032	1.85164	2.04187	2.4978	1.41973	0.482672	0	1.3523	1.02006	1.21307	1.19503	2.16145	1.82649	2.54224	1.54355	1.26306
XLOC_022703	AT4G16892.1	X	1422	3.97679	canonical_lncRNA	none	Ch4:9506322-9508337	-	5	1				O							gene_id "AT4G16890"; gene_name "SNC1"; gene_source "araport11"; gene_biotype "protein_coding";	-	350	gene_id "AT4G16900"; gene_source "araport11"; gene_biotype "protein_coding";	-	5151	0.801528	1.02629	1.48687	1.67374	2.00024	3.14631	3.29091	2.88176	3.40671	3.95523	3.49114	3.08878	3.60629	2.56636	1.43448	1.22318	1.01948	2.05764	1.2217	2.61345	2.89516	3.97679	3.46606
XLOC_023071	AT4G23205.1	X	487	3.07195	canonical_lncRNA	none	Ch4:12144243-12144958	-	3	1				O							gene_id "AT4G23190"; gene_name "CRK11"; gene_source "araport11"; gene_biotype "protein_coding";	-	385	gene_id "AT4G23200"; gene_name "CRK12"; gene_source "araport11"; gene_biotype "protein_coding";	-	77	0	0.499446	1.15322	3.07195	1.233	0.911682	0.0644912	0	0.485235	0.29115	0.27366	0.63291	0.0780005	0.174269	1.82111	1.99185	0.798654	0.643728	0.297272	0.143982	0.237017	0.172028	0
XLOC_023555	AT4G31408.3	X	1300	17.949	canonical_lncRNA	none	Ch4:15241687-15242987	-	1	3		O	O								gene_id "AT4G31405"; gene_source "araport11"; gene_biotype "protein_coding";	+	15	gene_id "AT4G31410"; gene_source "araport11"; gene_biotype "protein_coding";	+	736	6.00219	2.75046	2.66553	2.66022	2.54994	4.5092	2.61087	3.33974	4.81478	5.66236	7.08722	4.80428	12.3525	17.949	4.98735	4.74342	2.93935	1.10716	4.33606	2.91449	3.29255	3.89187	3.24053
XLOC_023849	AT4G36648.1	X	2103	242.641	sRNA_precursor+Ribo_lncRNA	translated_sORF	Ch4:17280528-17282730	-	2	1				O							gene_id "AT4G36640"; gene_source "araport11"; gene_biotype "protein_coding";	-	1100	gene_id "AT4G36650"; gene_name "PBRP1"; gene_source "araport11"; gene_biotype "protein_coding";	-	303	13.2784	9.32498	7.03773	14.551	12.0524	15.7205	21.5953	26.5749	35.3397	49.4659	59.8078	70.5164	154.347	242.641	11.766	11.3884	7.17933	10.2859	11.9094	17.8049	16.7405	19.9584	31.7085
XLOC_023867	AT4G09405.1	X	198	2.22071	canonical_lncRNA	none	Ch4:17393758-17393956	-	1	1				O							gene_id "AT4G36910"; gene_name "CBSX1"; gene_source "araport11"; gene_biotype "protein_coding";	-	279	gene_id "AT4G36920"; gene_name "AP2"; gene_source "araport11"; gene_biotype "protein_coding";	+	6654	0	0.307109	0	0.515165	1.11731	0.68996	2.22071	0.78843	0.596741	1.19352	0.50482	1.5567	2.11035	0.214315	0	0.168936	0.178579	0	0.365584	0.354138	0.582967	0.21156	0
XLOC_024012	AT4G39404.1	X	278	3.06703	canonical_lncRNA	none	Ch4:18329734-18330012	-	1	1				O							gene_id "AT4G39403"; gene_name "PLS"; gene_source "araport11"; gene_biotype "protein_coding";	-	35	gene_id "AT4G39410"; gene_name "WRKY13"; gene_source "araport11"; gene_biotype "protein_coding";	-	2594	0	0	0	0	0	0	0.225951	0.140386	0.141672	1.02007	0.958794	0.138591	0	0.152642	0	0	0	0	0	1.00891	0	1.20543	0.744927
XLOC_024060	AT4G40065.1	X	1082	3.71293	canonical_lncRNA	none	Ch4:18574503-18575585	-	1	1	O							1	AT4G40063								0.769788	0.646291	0.641188	0.974148	0.350505	0.694424	1.33524	1.1903	1.4924	3.71293	2.12472	3.48964	2.66817	1.64718	0.655734	0.278229	1.8627	1.06237	1.6725	1.06929	1.67131	1.897	1.33977
XLOC_024239	AT5G03285.1	X	203	116.055	Ribo_lncRNA	translated_sORF	Ch5:793514-793717	+	1	1				O							gene_id "AT5G03280"; gene_name "EIN2"; gene_source "araport11"; gene_biotype "protein_coding";	+	110	gene_id "AT5G03290"; gene_name "IDH5"; gene_source "araport11"; gene_biotype "protein_coding";	+	257	17.3521	21.8533	20.901	22.6766	27.5188	32.1291	36.1543	46.6023	56.723	76.6774	84.8535	87.6615	104.507	90.6518	21.4075	20.6235	22.0854	28.5754	33.921	38.2956	42.6547	50.5036	61.7122
XLOC_025299	AT5G23155.2	X	533	29.0225	Ribo_lncRNA	translated_sORF	Ch5:7792732-7794581	+	3	2	O							1	AT5G23150								4.74511	4.45047	3.18784	4.01436	4.47396	6.32804	7.37997	7.78742	8.22289	10.1773	10.9606	10.5523	15.0862	29.0225	4.74871	4.45175	3.26209	4.6493	4.42652	5.95581	6.95855	8.14057	10.5459
XLOC_025685	AT5G34871.1	X	394	51.6684	canonical_lncRNA	none	Ch5:13085037-13086565	+	4	1				O							gene_id "AT5G34869"; gene_source "araport11"; gene_biotype "protein_coding";	+	22807	gene_id "AT5G34828"; gene_source "araport11"; gene_biotype "protein_coding";	-	7504	10.2361	9.3372	6.70791	4.40113	6.49723	11.0954	13.5513	15.7496	28.789	38.6264	51.6684	43.2222	28.5379	19.7094	4.50193	8.15009	4.8461	5.21609	5.60346	5.16106	8.30062	15.8412	19.5526
XLOC_025818	AT5G38005.1	X	543	2.03625	canonical_lncRNA	none	Ch5:15155067-15156088	+	2	1				O							gene_id "AT5G38000"; gene_source "araport11"; gene_biotype "protein_coding";	+	11525	gene_id "AT5G38010"; gene_name "UGT76E9"; gene_source "araport11"; gene_biotype "protein_coding";	+	2857	0	0	0.365044	0.125234	0.232809	0.314485	0.462721	0.431241	0.942916	1.39266	1.16583	0.567638	1.18926	0.234444	0	0.0616009	0.0651171	0.192447	0.933149	1.03306	0.850294	0.771433	0.305105
XLOC_026203	AT5G43725.1	X	407	15.0329	canonical_lncRNA	none	Ch5:17559541-17560062	+	2	2	O							1	AT5G43730								7.32419	3.73511	1.70458	3.09099	3.02838	4.7831	5.09306	5.27396	5.99966	6.15469	6.1397	6.15319	7.18659	12.3029	2.07011	4.02707	4.17006	5.04948	6.66945	6.20219	3.68687	7.51323	7.9376
XLOC_026249	AT5G44569.1	X	704	6.73153	canonical_lncRNA	none	Ch5:17963286-17963990	+	1	1	O							1	AT5G44566								2.05488	1.07968	1.54858	1.30401	2.10991	3.83251	2.36446	4.76754	4.30772	6.51214	4.73269	6.73153	5.28786	2.23022	2.83449	1.23534	1.45653	1.58331	2.10782	1.99202	3.33384	3.68907	4.58892
XLOC_027921	AT5G06165.1	X	916	7.60933	Ribo_lncRNA	translated_sORF	Ch5:1867197-1868244	-	3	1				O							gene_id "AT5G06160"; gene_name "ATO"; gene_source "araport11"; gene_biotype "protein_coding";	-	764	gene_id "AT5G06170"; gene_name "SUC9"; gene_source "araport11"; gene_biotype "protein_coding";	+	1547	7.60933	1.52683	1.6951	0.593902	0.966056	1.30497	1.13148	0.34085	3.86969	4.54059	3.16449	5.04739	3.6908	1.29712	2.85622	2.00842	1.85285	2.6619	1.69901	2.25821	1.72217	2.10359	2.66775
XLOC_027988	AT5G07322.1	X	444	20.3571	canonical_lncRNA	none	Ch5:2313119-2313563	-	1	1			O								gene_id "AT5G07320"; gene_source "araport11"; gene_biotype "protein_coding";	+	773	gene_id "AT5G07330"; gene_source "araport11"; gene_biotype "protein_coding";	+	2384	0	0.068477	0.446439	1.53157	1.92185	4.61527	3.32464	4.21917	7.98342	5.74825	7.87928	10.3263	17.6243	20.3571	0.299622	0.828699	0.0796365	1.49059	0.89667	2.60578	3.20632	3.96246	4.29105
XLOC_028851	AT5G23410.1	X	956	41.3231	canonical_lncRNA	none	Ch5:7885591-7886785	-	3	1	O							1	AT5G23411								2.84301	1.87638	3.73215	3.52101	4.99182	6.96636	9.46158	12.2879	16.1495	18.0946	17.5303	18.7806	26.503	30.1391	2.18009	2.44922	4.4753	6.44918	8.36676	11.7721	11.0276	18.0525	19.5826
XLOC_028934	AT5G24735.1	X	583	118.888	canonical_lncRNA	none	Ch5:8468331-8469262	-	2	1				O							gene_id "AT5G24710"; gene_source "araport11"; gene_biotype "protein_coding";	-	158	gene_id "AT5G24740"; gene_source "araport11"; gene_biotype "protein_coding";	-	449	5.56427	4.38065	7.42329	13.822	12.3596	30.6967	36.956	44.0479	59.9218	85.6902	67.6077	67.276	66.7203	51.3143	7.53012	7.74555	8.49092	14.2199	24.1493	41.1936	34.384	54.4627	80.2073
XLOC_029693	AT5G43403.1	X	871	2.95403	canonical_lncRNA	none	Ch5:17430539-17431765	-	2	1				O							gene_id "AT5G43401"; gene_source "araport11"; gene_biotype "protein_coding";	-	1442	gene_id "AT5G43410"; gene_name "ERF096"; gene_source "araport11"; gene_biotype "protein_coding";	-	3245	0.05033	0.977389	0.341364	0.585549	0.834544	1.09792	1.87506	2.06114	1.7635	2.2248	2.1039	2.07903	2.79118	2.04621	0.661851	0.80647	0.608931	1.4397	1.03883	2.01261	1.7228	1.29851	2.52027
XLOC_029988	AT5G48412.1	X	716	42.9564	canonical_lncRNA	none	Ch5:19623516-19624232	-	1	1			O								gene_id "AT5G48410"; gene_name "GLR1.3"; gene_source "araport11"; gene_biotype "protein_coding";	+	91	gene_id "AT5G07095"; gene_source "araport11"; gene_biotype "snoRNA";	+	316	0.918381	1.14651	3.73737	3.70401	4.72292	7.63196	9.29934	18.9686	18.7573	29.5726	24.2906	24.6991	25.4656	18.3132	2.35345	2.14898	3.0124	4.23248	6.77352	13.3187	10.64	16.4981	22.965
[truncated: 20 more columns]

## Sheet: Supplementary Data3
Supplementary Data 3. Age-related (AR) lncRNAs
									Genoemic localization						Overlapping or adjacent genes									Expression level (TPM)																488	488	210	323	391	Ribo-seq				Translated sORF
LncRNA ID	AT_ID	Coding possibility (CPC > 0.5)	Length (nt)	Coordinates	Strand	exon number	isomer_form	Intergenic_lncRNA	Antisense_lncRNA	Divergent	Convergent_lncRNA	sense_Intronic_lncRNA	antisense_Intronic_lncRNA		Overlapping_gene_number	Overlapping genes	Intronic_genes	left_Neighboring_gene ID	left_direction	left_Distance	right_Neight	right_direction	right_Distance	DAE-4	DAE-6	DAE-8	DAE-10	DAE-12	DAE-14	DAE-16	DAE-18	DAE-20	DAE-22	DAE-24	DAE-26	DAE-28	DAE-30	MAX	average	detected	DET	G_to_M	M_to_S	G_to_S	rep1	rep2	average	FPKM>1	getorf
XLOC_003925	Novel Antisense lncRNA_Ch1:28787818-28789937	X	731	Ch1:28787818-28789937	+	2	1		O						1	AT1G76710.1								0	0.134756	0.114238	0.0482205	0.229373	0.104951	0.255198	0.101238	0.392606	0.514202	0.428962	0.69211	1.80575	2.79805	2.79805	0.544261	O	O	X	O	O	0	0	0	X	X
XLOC_004313	Novel Antisense lncRNA_Ch1:874402-875012	X	449	Ch1:874402-875012	-	2	1		O						1	AT1G03495.1								0.996929	0	0.0270808	0.0523467	0.078351	0	0.0765562	0.026727	0.0542736	0	0.0803546	0.139932	0.0546422	0.120091	0.996929	0.121949	O	O	O	X	O	0	0	0	X	X
XLOC_005822	Novel Antisense lncRNA_Ch1:10389275-10391011	X	1305	Ch1:10389275-10391011	-	6	1		O						1	AT1G29710.1								0	0	0.0270288	0.0360017	0.00808531	0.0597513	0.00754499	0.0574758	0.44388	0.320925	0.989864	0.466219	0.391427	0.0624927	0.989864	0.20505	O	O	X	O	O	0	0	0	X	X
XLOC_008470	Novel Antisense lncRNA_Ch2:1799833-1823664	X	171	Ch2:1799833-1823664	+	2	1		O						1	AT2G05100.1								2.99162	0	0	0	0	0	0	0	0	0	0	0	0	0	2.99162	0.213687	O	O	O	X	O	0	0	0	X	X
XLOC_009286	Novel Antisense lncRNA_Ch2:10267417-10270832	X	2760	Ch2:10267417-10270832	+	3	1		O						1	AT2G24150.1								0.057922	0.481079	0.393043	0.536501	0.524641	0.604037	0.591243	0.597511	0.961211	1.10248	1.54167	1.27164	0.691285	0.265671	1.54167	0.687138	O	O	O	O	O	0	0	0	X	X
XLOC_011023	Novel Antisense lncRNA_Ch2:2893864-2896523	X	690	Ch2:2893864-2896523	-	2	1		O						1	AT2G06990.1								0	0.0314253	0.034662	0.272524	0.484301	0.523971	0.672657	0.847909	0.986403	0.905983	1.0737	0.774073	1.10035	0.497172	1.10035	0.586081	O	O	X	X	O	0	0	0	X	X
XLOC_013837	Novel Antisense lncRNA_Ch3:3867698-3868357	X	475	Ch3:3867698-3868357	+	2	1		O						1	AT3G12140.2								0	0.0495686	0.101548	0.247433	0.170338	0.348557	0.51202	0.515819	0.830646	0.759201	1.15247	1.52987	1.6114	4.30769	4.30769	0.866897	O	O	X	O	O	0	0	0	X	X
XLOC_013911	Novel Antisense lncRNA_Ch3:4372563-4373168	X	360	Ch3:4372563-4373168	+	2	1		O						1	AT3G02705.1								0	0.0327015	0	0.0326613	0.0325737	0	0.17033	0.708405	0.515228	0.981155	2.63645	2.50492	1.8923	2.37754	2.63645	0.848876	O	O	X	O	O	0	0	0	X	X
XLOC_018021	Novel Antisense lncRNA_Ch3:11751847-11757079	X	3224	Ch3:11751847-11757079	-	12	1		O						1	AT3G05995.1								0	0	0.00741836	0.00729021	0.00363726	0.0103097	0.0106618	0.023886	0.114341	0.0707226	0.293481	0.19897	0.464615	1.4936	1.4936	0.192781	O	O	X	O	O	0.491761	0.579991	0.535876	X	X
XLOC_019725	Novel Antisense lncRNA_Ch4:2589667-2590071	X	404	Ch4:2589667-2590071	+	1	1		O						1	AT4G05060.1								0	0.11656	0.501708	0.232802	0.156703	0.299078	0.0547276	0.188136	0.439908	0.272142	0.17861	0.962925	0.365463	1.28443	1.28443	0.360942	O	O	X	O	X	0	0	0	X	X
XLOC_019727	Novel Antisense lncRNA_Ch4:2593945-2594534	X	475	Ch4:2593945-2594534	+	2	1		O						1	AT4G05070.1								0.134623	0.144787	0.151899	0.321668	0.370258	0.466285	0.139642	0.663216	0.693405	0.452403	1.28491	1.78294	1.0856	2.77814	2.77814	0.747841	O	O	X	O	X	0	0	0	X	X
XLOC_027837	Novel Antisense lncRNA_Ch5:1341848-1342597	X	480	Ch5:1341848-1342597	-	2	1		O						1	AT5G00975.1								0	0.163926	0.300634	0.2693	0.263836	0.711843	0.946431	1.24804	1.49363	1.98653	1.1749	1.59087	0.90229	0.352391	1.98653	0.814616	O	O	X	X	O	0	0	0	X	X
XLOC_030069	Novel Antisense lncRNA_Ch5:20130629-20130850	X	221	Ch5:20130629-20130850	-	1	1		O						1	AT5G49600.1								0	0	0	0	0	0	0	0	0	0	0	0.161942	1.81679	13.5914	13.5914	1.11215	O	O	X	O	O	0	0	0	X	X
XLOC_031190	Novel Antisense lncRNA_ChMt:151689-154255	X	2566	ChMt:151689-154255	+	1	1		O						1	ATMG00550.1								0.710233	0.639725	0.427341	0.503742	0.715553	0.524039	0.60821	0.911614	1.17767	1.19522	1.51825	2.02605	2.03605	1.71506	2.03605	1.05063	O	O	X	O	X	7.09793	8.3714	7.73466	O	X
XLOC_031209	Novel Antisense lncRNA_ChMt:232945-234635	X	1690	ChMt:232945-234635	+	1	1		O						1	ATMG00830.1								2.89459	1.92175	1.15642	1.39768	1.25643	1.33641	1.6095	1.86344	2.1901	2.71778	4.11027	4.35721	3.90195	2.55576	4.35721	2.37638	O	O	O	X	O	1.25709	1.48263	1.36986	O	X
XLOC_031217	Novel Antisense lncRNA_ChMt:288988-289297	X	309	ChMt:288988-289297	+	1	1		O						1	ATMG01120.1								14.2792	12.5516	8.51146	8.86171	9.29658	8.11051	9.38073	13.0495	13.6715	17.8051	19.8278	24.7054	17.0756	8.35783	24.7054	13.2489	O	O	X	X	O	2.45023	2.88984	2.67003	O	X
XLOC_031222	Novel Antisense lncRNA_ChMt:313063-314278	X	1215	ChMt:313063-314278	+	1	1		O						1	ATMG01260.1								0.0263152	0.904355	1.0346	1.15104	1.46103	1.41195	1.89001	2.11455	2.70714	3.17	3.34062	3.56829	2.52121	2.00238	3.56829	1.95025	O	O	O	X	O	0	0	0	X	X
XLOC_000027	AT1G01448.2	X	2268	Ch1:163278-166353	+	6	3		O						1	AT1G01450								0.352435	0.580637	0.333152	0.538862	0.60022	0.970335	0.993686	1.13282	1.10252	1.08682	1.24366	0.876568	0.682287	0.409474	1.24366	0.77882	O	O	X	O	X	0	0	0	X	X
XLOC_000075	AT1G04103.1	X	861	Ch1:459122-459983	+	1	2		O						1	AT1G02310								0	0	0	0	0	0	0	0	0.0292041	0.0313016	0.0910486	0.0682226	0.439371	1.07238	1.07238	0.12368	O	O	X	O	O	0	0	0	X	X
XLOC_000343	AT1G04513.1	X	1100	Ch1:2089765-2090865	+	1	1		O						2	AT1G06790,AT1G06800								2.22613	2.49834	2.66387	2.45469	3.07211	3.3778	4.06736	4.09356	5.27462	7.76602	9.99696	10.7473	14.2173	18.411	18.411	6.4905	O	O	X	O	O	0.974877	1.14978	1.06233	O	O
XLOC_000352	AT1G04537.1	X	409	Ch1:2155213-2155622	+	1	1		O						1	AT1G07010								8.3649	20.1593	23.4951	26.5269	30.6526	27.6804	32.22	28.5571	26.2563	26.9191	23.7456	23.8911	20.4849	9.59833	32.22	23.468	O	O	O	O	O	24.5499	28.9545	26.7522	O	O
XLOC_000417	AT1G04647.1	X	1107	Ch1:2620439-2621546	+	1	1		O						2	AT1G08310,AT1G08315								0.286368	0.463772	0.199496	0.126352	0.3182	0.197953	0.286139	0.236025	0.370001	0.61725	0.700815	0.929333	2.0621	3.44064	3.44064	0.731032	O	O	X	O	O	0	0	0	X	X
XLOC_000642	AT1G04933.1	X	362	Ch1:4123641-4124165	+	2	2		O						2	AT1G12150,AT1G12140								6.31121	11.9345	15.5382	18.2887	17.8797	19.3261	16.958	17.084	16.3819	16.1262	21.5966	24.4764	37.6214	36.9263	37.6214	19.7464	O	O	O	X	O	18.0875	21.3327	19.7101	O	O
XLOC_000714	AT1G13448.1	X	590	Ch1:4612243-4612929	+	2	1		O						1	AT1G13450								0	0.522967	1.31507	1.61314	2.49409	3.71693	4.5526	4.32749	8.02201	6.0487	8.29257	6.20672	4.08692	0.991563	8.29257	3.72791	O	O	O	O	O	0	0	0	X	X
XLOC_000848	AT1G05183.1	X	1300	Ch1:5402553-5403853	+	1	1		O						2	AT1G15690,AT1G15700								273.07	209.765	185.291	171.781	166.114	144.225	152.931	133.077	117.682	112.868	114.465	126.381	117.244	144.362	273.07	154.947	O	O	O	O	O	547.192	645.366	596.279	O	O
XLOC_000855	AT1G05207.1	X	357	Ch1:5447212-5447569	+	1	1		O						1	AT1G15820								4.65712	8.34256	10.4133	10.8626	10.2835	8.82651	9.78918	8.23888	6.44861	5.10146	4.01657	3.22104	1.28312	0.34736	10.8626	6.55941	O	O	X	O	O	0	0	0	X	X
XLOC_001272	AT1G05767.1	X	1546	Ch1:8071789-8074296	+	10	1		O						1	AT1G22810								3.80532	2.42057	2.45136	2.41742	2.37993	2.23743	1.97527	2.27378	2.37914	3.20742	3.27602	3.23858	3.01465	1.84183	3.80532	2.63705	O	O	O	X	O	11.018	12.9948	12.0064	O	O
XLOC_001325	AT1G05837.1	X	1004	Ch1:8423069-8424073	+	1	1		O						1	AT1G23830								38.7496	21.516	20.1595	18.8719	19.6726	20.5659	19.8368	22.0722	22.3229	28.5536	30.6809	34.4966	35.1129	22.4812	38.7496	25.3637	O	O	O	X	O	8.88488	10.479	9.68192	O	O
XLOC_001767	AT1G31485.1	X	1218	Ch1:11271744-11273075	+	2	1		O						1	AT1G31490								1.57854	2.16955	1.84366	1.78121	1.75731	2.48666	2.66115	2.78168	3.52964	3.89561	5.12716	5.93652	12.5312	21.1868	21.1868	4.94761	O	O	X	O	O	2.0558	2.42464	2.24022	O	O
XLOC_001887	AT1G33415.1	X	4229	Ch1:12118990-12124001	+	6	5		O						2	AT1G33420,AT1G33430								0.37802	0.300634	0.199295	0.286195	0.294445	0.388407	0.407143	0.468941	0.506534	0.638634	0.720079	0.818149	1.20087	1.94952	1.94952	0.611205	O	O	X	O	O	0	0	0	X	X
XLOC_001968	AT1G34844.2	X	1535	Ch1:12751156-12752796	+	2	3			O								gene_id "AT1G34780"; gene_name "APRL4"; gene_source "araport11"; gene_biotype "protein_coding";	-	650	gene_id "AT1G34790"; gene_name "TT1"; gene_source "araport11"; gene_biotype "protein_coding";	+	11106	0.958147	1.42844	1.64209	2.15901	2.16098	2.99882	3.36659	3.37877	3.28551	3.22795	3.43911	3.72099	4.73804	3.51468	4.73804	2.85851	O	O	O	X	O	0	0	0	X	X
XLOC_002368	AT1G07607.1	X	620	Ch1:18520004-18520624	+	1	1		O						1	AT1G50020								117.114	76.7007	55.6459	41.8083	26.4648	15.9737	20.9221	14.1995	15.7429	13.5986	17.4195	15.6976	10.6419	14.3667	117.114	32.5926	O	O	O	O	O	26.7908	31.5974	29.1941	O	O
XLOC_002446	AT1G07737.1	X	219	Ch1:19052139-19052358	+	1	1		O						2	AT1G51400,AT1G51402								0.569178	1.40768	1.73222	1.86484	1.54643	2.58913	2.57311	2.08376	2.53535	2.67522	3.21023	3.49801	3.21444	3.2566	3.49801	2.33973	O	O	O	X	O	2.81429	3.31921	3.06675	O	O
XLOC_002565	AT1G07887.1	X	1038	Ch1:19963067-19964105	+	1	1		O						2	AT1G53480,AT1G53490								0	0.441108	0.102331	0.396238	0.40894	0.470156	0.368927	0.747652	0.76262	1.11508	1.35267	1.23391	1.59892	1.90114	1.90114	0.778549	O	O	O	O	O	0	0	0	X	X
XLOC_002964	AT1G60545.3	X	2505	Ch1:22302306-22305242	+	3	4	O			O							gene_id "AT1G60525"; gene_source "araport11"; gene_biotype "lncRNA";	-	865	gene_id "AT1G60550"; gene_name "MENB"; gene_source "araport11"; gene_biotype "protein_coding";	-	538	0.561601	0.823244	0.64294	0.947667	1.10885	1.4218	1.5262	1.62208	1.68984	2.26743	2.63306	2.91851	3.36584	3.44262	3.44262	1.78369	O	O	X	X	O	0	0	0	X	X
XLOC_003372	AT1G67365.1	X	935	Ch1:25238395-25239330	+	1	1		O						1	AT1G67370								0.273565	0.415151	0.280944	0.477494	0.741138	1.283	1.51195	2.06751	2.51832	3.57087	4.95833	4.77212	5.27234	4.20008	5.27234	2.3102	O	O	O	X	O	0	0	0	X	X
XLOC_003665	AT1G09297.1	X	397	Ch1:27119300-27119697	+	1	1		O						1	AT1G72070								0.402682	0	0	0.0295858	0.0265777	0.0273806	0.0308911	0.0957269	0.621642	0.603777	1.47454	1.66189	1.24265	1.7537	1.7537	0.569361	O	O	X	O	X	0	0	0	X	X
XLOC_003794	AT1G09453.1	X	645	Ch1:27967724-27968657	+	2	1		O						2	AT1G74410,AT1G74420								0.377519	1.21607	1.47605	2.11335	2.98185	4.54765	4.31162	4.36093	5.7778	7.07709	10.3522	9.79648	12.6757	10.4191	12.6757	5.53453	O	O	O	X	O	0	0	0	X	X
XLOC_004025	AT1G78265.1	X	1864	Ch1:29450551-29452415	+	1	1		O						1	AT1G78270								1.59089	1.58441	0.795024	0.370856	0.173596	0.147207	0.207325	0.21664	0.18413	0.23691	0.238013	0.253637	1.83819	11.8715	11.8715	1.40774	O	O	O	O	O	8.02742	9.46766	8.74754	O	O
XLOC_004088	AT1G09863.1	X	2251	Ch1:29906697-29909374	+	2	5		O						1	AT1G79510								2.55695	3.21072	2.812	2.64776	2.46935	2.5997	2.53907	2.17334	2.20287	3.44212	3.24873	3.28444	2.24603	1.11146	3.44212	2.61032	O	O	X	O	O	3.0706	3.62151	3.34605	O	O
XLOC_004089	AT1G79529.1	X	558	Ch1:29915662-29916410	+	3	1		O						1	AT1G79530								0.286496	0.671204	0.450407	0.737066	1.03804	1.30485	1.77936	2.14353	1.86259	2.09396	2.39084	2.80783	3.81893	2.1969	3.81893	1.68443	O	O	X	X	O	0	0	0	X	X
XLOC_004105	AT1G09927.1	X	677	Ch1:30041286-30041963	+	1	1		O						2	AT1G79840,AT1G79850								6.51694	1.85008	1.21754	1.00965	0.905592	0.654114	0.588492	0.576373	0.498861	0.306855	0.595055	0.469681	0.743107	0.467617	6.51694	1.17143	O	O	O	X	O	5.83307	6.87961	6.35634	O	O
XLOC_004253	AT1G04117.1	X	1540	Ch1:494008-495548	-	1	1		O						2	AT1G02420,AT1G02430								0.664373	0.0862943	0.0471129	0.0992078	0.0852706	0.0352925	0.113173	0.108453	0.211253	0.508441	0.519466	0.821503	0.612357	0.88141	0.88141	0.3424	O	O	O	O	O	0	0	0	X	X
XLOC_004615	AT1G04643.2	X	835	Ch1:2538664-2539548	-	2	2		O						1	AT1G08120								15.0101	8.71652	8.75089	8.13517	9.33365	10.2627	10.6885	11.7733	13.8523	14.5554	17.7092	17.5529	20.1921	10.7728	20.1921	12.6647	O	O	X	X	O	19.2438	22.6964	20.9701	O	O
XLOC_004685	AT1G04697.1	X	642	Ch1:3031497-3032139	-	1	1		O						1	AT1G09390								0	0.26781	0.242461	0.146499	0.317798	0.429162	0.520079	0.596634	0.368454	0.413118	0.0794417	0.290235	0.0757442	0.022043	0.596634	0.269248	O	O	X	O	X	0	0	0	X	X
XLOC_004801	AT1G04837.1	X	1242	Ch1:3702554-3703796	-	1	1		O						2	AT1G11090,AT1G11100								0	0.167619	0.125007	0.113524	0.124613	0.240353	0.24728	0.332555	0.35692	0.618146	1.04244	1.461	1.67151	2.93784	2.93784	0.674201	O	O	X	O	O	0	0	0	X	X
XLOC_005039	AT1G15002.1	X	2055	Ch1:5168516-5170571	-	1	1		O						1	AT1G15000								0.591227	0.141247	0.252277	0.0343058	0.247051	0.285392	0.297897	0.0880881	0.282712	0.681964	0.701587	0.729576	0.39048	0.383705	0.729576	0.364822	O	O	O	X	O	0.538925	0.635616	0.587271	X	X
XLOC_005049	AT1G15175.1	X	1245	Ch1:5222729-5224055	-	2	3		O						1	AT1G15170								0.821795	1.38843	1.47951	1.03812	0.790182	0.737541	0.896425	0.40567	0.251211	0.190809	0.177139	0.0954559	0	0.0108275	1.47951	0.591651	O	O	X	O	O	0	0	0	X	X
XLOC_005064	AT1G05163.1	X	724	Ch1:5297847-5298571	-	1	1		O						1	AT1G15410								34847.2	5385.75	7145.08	6097.56	7857.48	7992.43	8738.99	13612.6	15145.7	23771.4	37137.1	50896.9	47068	68555.7	68555.7	23875.1	O	O	O	O	O	347.152	409.436	378.294	O	O
XLOC_005076	AT1G05187.1	X	1223	Ch1:5406134-5407357	-	1	1		O						1	AT1G15720								29.4632	30.6451	27.9808	24.4253	26.9362	28.3747	29.6498	29.8749	30.2729	28.9629	25.3944	25.2875	22.2187	10.3314	30.6451	26.4156	O	O	X	O	O	40.5509	47.8263	44.1886	O	O
XLOC_005180	AT1G05333.2	X	2832	Ch1:6131554-6135345	-	7	1		O						1	AT1G17810								1.23448	2.49099	2.68581	2.52017	3.45997	3.11363	3.70164	3.44184	3.98091	4.86598	5.15235	5.44245	5.52816	6.21431	6.21431	3.84519	O	O	O	X	O	15.395	18.1572	16.7761	O	O
XLOC_005592	AT1G05927.1	X	1431	Ch1:8835419-8836850	-	1	1		O						2	AT1G25211,AT1G25220								3.50786	6.85618	5.20129	5.50281	6.1779	5.07405	4.92251	5.40427	8.6	14.8336	15.617	17.7991	13.6387	16.7598	17.7991	9.27822	O	O	X	O	O	8.51393	10.0415	9.27769	O	O
XLOC_005629	AT1G26208.1	X	3526	Ch1:9065955-9071457	-	6	6		O						3	AT1G26210,AT1G26220,AT1G26230								3.67245	4.62073	4.29423	3.40647	3.28405	2.91169	3.07308	2.45821	2.11214	2.09619	1.96505	1.85343	1.32979	0.843116	4.62073	2.70862	O	O	X	O	O	10.9465	12.9104	11.9285	O	O
XLOC_005726	AT1G27921.2	X	2856	Ch1:9726607-9730185	-	7	4		O						1	AT1G27920								0.15673	0.379209	0.280325	0.296286	0.302989	0.234809	0.443025	0.420557	0.528744	0.521601	0.58822	0.649792	1.32057	1.66627	1.66627	0.556366	O	O	X	O	O	3.39871	4.00848	3.70359	O	O
XLOC_005827	AT1G29785.1	X	2142	Ch1:10426779-10429143	-	2	3		O						2	AT1G29775,AT1G29780								7.44575	2.30745	2.44033	2.37398	1.61022	1.24998	1.26946	2.60298	2.16717	2.0828	2.06331	2.7124	1.60094	1.62728	7.44575	2.39672	O	O	O	X	O	0	0	0	X	X
XLOC_005981	AT1G06573.1	X	1022	Ch1:11738297-11739319	-	1	1		O						2	AT1G32470,AT1G32460								117.161	166.472	173.403	143.947	120.163	86.7049	90.4565	66.3717	54.5582	38.0799	27.0952	24.1757	8.52497	2.13926	173.403	79.9467	O	O	O	O	O	16.8239	19.8424	18.3332	O	O
XLOC_006599	AT1G07823.1	X	790	Ch1:19587618-19588924	-	4	1		O						1	AT1G52580								2.63069	4.12293	4.94185	6.21741	7.15399	7.30857	7.48902	6.71318	6.44458	7.34496	7.63828	6.70954	5.23139	2.59941	7.63828	5.89613	O	O	O	O	O	2.45737	2.89826	2.67782	O	O
XLOC_006678	AT1G07933.1	X	733	Ch1:20052416-20053149	-	1	1		O						1	AT1G53708								2.39906	3.14605	2.55614	3.75142	3.60722	4.612	5.17142	5.17508	7.09057	8.01022	11.5557	10.8904	10.8158	8.51042	11.5557	6.23511	O	O	X	X	O	0	0	0	X	X
XLOC_006751	AT1G08037.1	X	781	Ch1:20588319-20589100	-	1	1		O						1	AT1G55190								2.94757	1.48781	1.23947	0.46663	0.448873	0.185361	0.314954	0.208724	0.138919	0.192994	0.0840493	0.0475703	0.0942421	0.105281	2.94757	0.568746	O	O	O	X	O	0	0	0	X	X
XLOC_006755	AT1G08043.2	X	626	Ch1:20617324-20618241	-	2	2		O						2	AT1G55265,AT1G55270								9.49995	10.8904	12.7575	15.3175	17.498	23.0541	25.0385	24.6905	29.3377	30.5722	34.8923	36.9287	37.3906	25.8073	37.3906	23.834	O	O	O	X	O	3.30541	3.89845	3.60193	O	O
XLOC_006850	AT1G56612.2	X	1669	Ch1:21213625-21215407	-	2	3		O						1	AT1G56610								0.229883	0.602317	0.552066	0.584442	0.71516	0.982473	0.859951	1.08396	1.25093	1.47303	1.3641	1.76456	1.90889	1.7622	1.90889	1.081	O	O	X	X	O	0	0	0	X	X
XLOC_006986	AT1G60505.3	X	2889	Ch1:22294362-22297374	-	2	7	O			O							gene_id "AT1G60500"; gene_name "DRP4C"; gene_source "araport11"; gene_biotype "protein_coding";	+	398	gene_id "AT1G60525"; gene_source "araport11"; gene_biotype "lncRNA";	-	2061	0.675095	1.04419	1.12728	1.41551	1.54592	1.60453	2.35521	2.13689	2.15797	3.31377	3.14323	3.06815	2.73758	1.577	3.31377	1.99302	O	O	O	O	O	8.48536	10.0078	9.24656	O	O
XLOC_006987	AT1G60525.3	X	1896	Ch1:22299435-22301441	-	2	3		O						1	AT1G60530								0.168634	0.499794	0.459258	0.601264	0.664774	0.645494	0.851652	0.856079	0.949059	1.22697	1.1291	1.01943	0.918512	0.472762	1.22697	0.747342	O	O	X	O	X	0	0	0	X	X
XLOC_007143	AT1G08577.1	X	245	Ch1:23271551-23271796	-	1	1		O						2	AT1G62840,AT1G62850								16.1822	33.1822	31.7005	29.9789	34.539	30.8086	31.9271	28.4307	28.203	34.051	31.5031	33.296	42.2628	44.7696	44.7696	32.2025	O	O	O	X	O	8.49248	10.0162	9.25432	O	O
XLOC_007253	AT1G08727.1	X	477	Ch1:24051980-24052457	-	1	1		O						2	AT1G64740,AT1G64750								79.2286	30.1859	29.0454	28.6543	29.8928	35.4251	39.0598	44.8797	49.478	54.6362	68.1202	73.4039	88.0265	78.4843	88.0265	52.0372	O	O	O	X	O	0	0	0	X	X
XLOC_007381	AT1G08857.1	X	1134	Ch1:24948393-24949628	-	2	2		O						1	AT1G66880								0	0.019942	0.0321674	0.0207153	0.202649	0.271444	0.214471	0.343062	0.352178	0.666079	1.03794	0.591425	0.591664	0.135497	1.03794	0.319945	O	O	X	X	O	0	0	0	X	X
XLOC_007472	AT1G08973.1	X	251	Ch1:25596554-25596989	-	2	2		O						2	AT1G68290,AT1G68300								15.9228	16.2619	18.9507	23.5948	28.6639	32.7149	30.6366	32.1938	43.6657	51.0147	80.6959	75.7616	89.0137	90.9071	90.9071	44.9999	O	O	X	X	O	1.12986	1.33258	1.23122	O	O
XLOC_007833	AT1G09487.1	X	966	Ch1:28016582-28017771	-	2	1		O						2	AT1G74560,AT1G74550								92.6752	31.7828	18.7757	16.8988	18.5817	18.3732	23.7233	25.6522	44.4829	53.3893	52.3238	51.4773	37.5345	13.9166	92.6752	35.6848	O	O	O	O	O	15.5728	18.3668	16.9698	O	O
XLOC_007851	AT1G09517.1	X	617	Ch1:28134653-28135270	-	1	1		O						1	AT1G74900								180.437	167.405	176.421	205.566	230.027	268.114	276.399	299.979	316.667	298.544	327.256	298.295	211.718	101.987	327.256	239.915	O	O	X	O	O	120.139	141.694	130.916	O	O
XLOC_007872	AT1G75295.1	X	1578	Ch1:28254820-28257236	-	4	4		O						2	AT1G75290,AT1G75300								0.0345094	0.364617	0.212858	0.304405	0.267668	0.457293	0.559404	0.596381	0.629489	0.616015	0.850394	0.88888	0.813924	0.729236	0.88888	0.52322	O	O	O	X	O	0	0	0	X	X
XLOC_007880	AT1G09553.1	X	389	Ch1:28314311-28314700	-	1	1		O						2	AT1G75440,AT1G75450								2.2192	3.28818	2.7502	4.50113	6.84509	10.6879	14.0253	15.7854	32.7219	26.7974	30.1051	70.7772	377.987	715.981	715.981	93.8909	O	O	O	O	O	1.82441	2.15174	1.98808	O	O
XLOC_008043	AT1G09783.1	X	1499	Ch1:29400094-29401675	-	2	1		O						1	AT1G78130								6.39886	11.5084	12.9805	12.7235	13.4367	15.0616	13.1768	13.6035	12.1592	10.4882	9.92614	8.85562	7.5629	7.54796	15.0616	11.1021	O	O	O	O	O	2.1893	2.58209	2.38569	O	O
XLOC_008431	AT2G04755.1	X	1788	Ch2:1480219-1482007	+	1	1		O						2	AT2G04270,AT2G04280								5.1191	6.07608	5.35034	5.94246	6.14394	6.23043	7.28863	6.33924	6.55723	6.83928	5.97352	5.57522	4.67146	2.26543	7.28863	5.74088	O	O	X	O	O	4.69135	5.53305	5.1122	O	O
XLOC_008692	AT2G13665.1	X	940	Ch2:5692090-5693030	+	1	3		O						1	AT2G13660								0.277337	0.530123	0.729832	0.800752	0.877591	1.23937	1.78172	1.94068	1.85662	2.6865	2.41716	2.89813	3.13413	2.22229	3.13413	1.67087	O	O	X	X	O	0	0	0	X	X
XLOC_008709	AT2G14115.1	X	843	Ch2:5953196-5954039	+	1	1		O						1	AT2G14120								0.813471	1.22335	1.29549	1.46882	1.1829	1.10027	2.01187	1.3541	2.09404	2.5478	2.75615	2.73194	4.48944	5.91951	5.91951	2.21351	O	O	X	X	O	0	0	0	X	X
XLOC_009092	AT2G21187.1	X	1205	Ch2:9076289-9077494	+	1	3		O						1	AT2G21185								0.0796007	0.21698	0.205903	0.341365	0.190709	0.393891	0.314223	0.60502	0.695444	0.629796	1.88216	2.18822	4.54976	8.01568	8.01568	1.45063	O	O	X	O	O	0	0	0	X	X
XLOC_009421	AT2G26355.1	X	827	Ch2:11220708-11221535	+	1	1		O						1	AT2G26360								0.231968	0.412425	0.648998	0.966444	1.62763	3.79884	4.37899	7.85547	11.5091	18.4276	24.4663	26.2069	42.1839	27.878	42.1839	12.1852	O	O	O	O	O	0	0	0	X	X
XLOC_009437	AT2G26692.1	X	680	Ch2:11350517-11351293	+	2	1		O						1	AT2G26690								0.423171	0.51205	0.456051	0.725885	0.651737	0.615762	0.672919	0.570634	0.855513	0.777577	1.56494	4.21148	22.7378	62.9223	62.9223	6.97842	O	O	X	O	O	0	0	0	X	X
XLOC_010727	AT2G47895.1	X	717	Ch2:19609961-19610962	+	3	1		O						2	AT2G47890,AT2G47900								6.22793	5.79607	6.1646	9.35052	11.3767	18.6857	16.1996	19.0958	17.1938	25.8381	34.0687	38.3443	45.0007	30.2197	45.0007	20.2544	O	O	O	X	O	0	0	0	X	X
XLOC_010840	AT2G04285.1	X	689	Ch2:763851-764640	-	2	1		O						2	AT2G02720,AT2G02730								2.32024	3.1927	4.14709	3.15531	4.26978	6.36435	5.60196	5.27765	7.26517	9.35563	9.84034	10.6347	15.6354	22.0637	22.0637	7.79457	O	O	X	O	O	1.2269	1.44702	1.33696	O	O
XLOC_012077	AT2G08345.1	X	593	Ch2:12640366-12640959	-	1	1		O						2	AT2G29525,AT2G29530								3.28895	7.87298	6.43327	6.51951	5.23971	6.24916	6.55867	6.52329	9.72284	16.1919	17.5349	16.3582	14.5208	9.45922	17.5349	9.46238	O	O	X	X	O	0	0	0	X	X
XLOC_012212	AT2G31751.2	X	4691	Ch2:13497140-13502275	-	4	5		O						1	AT2G31750								0.114113	0.111808	0.192149	0.144199	0.16007	0.142807	0.139213	0.13675	0.164495	0.191102	0.117203	0.218894	0.219107	0.775415	0.775415	0.201952	O	O	X	O	O	0	0	0	X	X
XLOC_012312	AT2G08575.1	X	732	Ch2:14151929-14152661	-	1	1		O						1	AT2G33390								5.11043	1.14689	0.991867	0.401369	0.573434	0.420516	0.318802	0.187173	0.410305	0.184089	0.312765	0.545265	0.661109	0.688716	5.11043	0.853766	O	O	O	X	O	0	0	0	X	X
XLOC_012477	AT2G08780.1	X	843	Ch2:15192766-15193609	-	1	1		O						1	AT2G36220								6.03048	6.92876	5.86089	4.74002	5.16433	4.07079	4.48598	3.67049	4.28878	4.60845	4.03667	4.04638	2.55432	0.55404	6.92876	4.36003	O	O	X	O	O	4.22143	4.97882	4.60012	O	O
XLOC_012712	AT2G09090.1	X	1082	Ch2:16671195-16672443	-	2	1		O						1	AT2G39930								15.8683	18.3251	20.6955	24.633	27.9562	33.2474	35.0386	41.1538	40.3493	43.9567	53.8135	55.0533	62.9789	40.9743	62.9789	36.7174	O	O	O	X	O	3.91127	4.61301	4.26214	O	O
XLOC_013042	AT2G45315.1	X	1983	Ch2:18682089-18684072	-	1	3		O						1	AT2G45310								0.467582	0.252298	0.271877	0.515489	0.607277	0.811725	0.718905	0.683372	1.11061	1.30076	1.43035	1.82708	1.79236	2.53645	2.53645	1.0233	O	O	X	O	X	0	0	0	X	X
XLOC_013057	AT2G09640.1	X	839	Ch2:18756673-18757928	-	2	1		O						2	AT2G45530,AT2G45540								104.76	91.2884	66.0696	69.3057	69.4888	70.9925	81.7276	77.8744	89.7414	107.526	110.688	107.412	86.8589	73.3772	110.688	86.2221	O	O	X	X	O	39.7074	46.8315	43.2694	O	O
XLOC_013247	AT3G01035.1	X	344	Ch3:182977-183321	+	1	1		O						2	AT3G01470,AT3G01475								0	1.09417	0.591551	0.956762	1.07027	1.8185	1.25084	2.59324	2.46134	3.40828	4.93633	5.32311	12.6618	17.354	17.354	3.96572	O	O	O	O	O	0	0	0	X	X
XLOC_013613	AT3G02025.1	X	219	Ch3:2424354-2424597	+	2	1		O						2	AT3G07590,AT3G07600								4.91891	1.19836	1.0664	1.22509	1.4472	1.75223	1.77343	3.4003	3.81805	5.97806	6.46256	6.87796	6.78183	2.72235	6.87796	3.53019	O	O	O	O	O	0.444556	0.524316	0.484436	X	X
XLOC_013809	AT3G02465.1	X	474	Ch3:3646151-3646625	+	1	1		O						1	AT3G11570								11.8325	17.3618	17.2176	19.0809	20.2504	25.1735	28.0085	24.5253	28.4815	30.2565	29.7143	29.4937	27.4377	16.9132	30.2565	23.2677	O	O	X	O	X	22.9355	27.0504	24.993	O	O
XLOC_014043	AT3G03105.1	X	277	Ch3:5181021-5181298	+	1	1		O						1	AT3G15353								0	0.56812	0.999462	1.06066	1.44342	1.82555	1.66748	1.96769	2.04862	2.24552	2.23472	2.08201	3.01462	3.72017	3.72017	1.777	O	O	O	X	O	0	0	0	X	X
XLOC_014110	AT3G03275.1	X	281	Ch3:5507834-5508115	+	1	1		O						1	AT3G16250								1.70674	0.280016	0.428425	0.0836874	0.283755	0.0386836	0.20101	0.135244	0.0447415	0	0	0	0	0	1.70674	0.228736	O	O	X	X	O	0	0	0	X	X
XLOC_014493	AT3G04255.1	X	252	Ch3:7838999-7839251	+	1	1		O						2	AT3G22200,AT3G22210								10.6347	18.4963	18.0307	20.2583	19.6433	24.874	25.237	26.9836	31.2146	36.7323	45.4974	48.9698	71.8355	112.735	112.735	36.5102	O	O	X	O	O	30.0054	35.3888	32.6971	O	O
XLOC_015038	AT3G06325.1	X	307	Ch3:14196558-14196865	+	1	1	O										gene_id "AT3G41761"; gene_source "araport11"; gene_biotype "ncRNA";	+	480	gene_id "AT3G41768"; gene_source "araport11"; gene_biotype "rRNA";	+	812	1348.23	17.3345	14.0374	8.34608	9.24349	9.19247	8.84885	12.9903	12.1527	14.186	16.1712	27.3077	75.5335	60.1734	1348.23	116.696	O	O	O	O	O	1.735e+06	2.04629e+06	1.89065e+06	O	O
XLOC_015275	AT3G46668.1	X	2322	Ch3:17191668-17194444	+	4	1		O						2	AT3G46666,AT3G46670								0.138261	0.350972	0.218256	0.406441	0.709848	1.16998	1.08327	1.13955	1.44375	2.46082	2.35049	2.45497	2.77863	3.3596	3.3596	1.4332	O	O	X	X	O	0	0	0	X	X
XLOC_015622	AT3G52535.1	X	1401	Ch3:19487129-19488530	+	1	3		O						2	AT3G52526,AT3G52540								1.14701	5.29415	8.18211	4.74216	8.18682	11.0617	9.93331	11.3195	14.9633	16.0717	17.6542	16.5217	17.4483	16.4439	17.6542	11.355	O	O	O	X	O	0	0	0	X	X
XLOC_015998	AT3G59068.1	X	849	Ch3:21832192-21833041	+	1	1		O						1	AT3G59070								7.45659	3.38134	3.27204	2.87869	4.73426	5.46253	5.48313	10.3506	11.2799	19.5838	23.017	32.5512	40.6951	98.354	98.354	19.1786	O	O	X	O	O	0	0	0	X	X
XLOC_016579	AT3G05932.1	X	2334	Ch3:1770239-1773461	-	3	2		O						2	AT3G05930,AT3G05935								0.755967	0.807214	1.32804	0.84981	1.568	1.61561	2.15306	1.53073	1.90177	1.57251	1.79511	1.85215	1.99824	1.39903	2.15306	1.50909	O	O	X	O	X	0	0	0	X	X
XLOC_016958	AT3G02505.1	X	207	Ch3:3960120-3960327	-	1	1		O						1	AT3G12480								197.398	117.125	149.916	175.646	190.408	216.668	203.842	264.296	281.292	309.817	448.482	494.427	599.996	643.011	643.011	306.595	O	O	X	O	X	19.4511	22.9409	21.196	O	O
XLOC_017193	AT3G03265.1	X	444	Ch3:5505992-5506436	-	1	1		O						1	AT3G16240								0.792123	1.51332	1.45078	1.21753	0.953332	0.521908	0.592122	0.290573	0.276171	0	0	0	0	0	1.51332	0.543418	O	O	X	O	O	0	0	0	X	X
XLOC_017489	AT3G04135.1	X	228	Ch3:7582475-7582703	-	1	1		O						1	AT3G21520								40.3869	30.3215	15.6761	12.2137	15.1606	15.8953	16.8121	18.2778	30.3597	48.5813	56.6886	62.175	56.1212	57.7422	62.175	34.0294	O	O	O	O	O	2.98893	3.52519	3.25706	O	O
XLOC_017896	AT3G27990.2	X	5062	Ch3:10392571-10398221	-	7	4		O						1	AT3G27980								0.0694789	0.763513	0.410579	0.749831	0.7412	0.948115	1.15919	1.24803	1.31829	1.887	2.01052	2.02049	1.90275	1.554	2.02049	1.19878	O	O	O	X	O	3.66469	4.32219	3.99344	O	O
XLOC_018008	AT3G29644.3	X	1052	Ch3:11498879-11501419	-	4	5	O										gene_id "AT3G05925"; gene_source "araport11"; gene_biotype "lncRNA";	-	11350	gene_id "AT3G29670"; gene_name "PMAT2"; gene_source "araport11"; gene_biotype "protein_coding";	+	26337	0.303925	1.34866	1.22423	0.726295	1.38758	1.33902	2.00059	2.16745	1.95156	2.23153	2.91885	2.4299	2.76996	2.16849	2.91885	1.78343	O	O	O	X	O	0	0	0	X	X
XLOC_018668	AT3G52072.2	X	2514	Ch3:19312062-19314685	-	2	7		O						3	AT3G52060,AT3G52070,AT3G52075								7.11792	10.3729	7.74034	14.0016	19.2707	27.9587	24.4633	35.2254	41.8548	38.4132	49.6262	51.0602	48.6235	43.9885	51.0602	29.9798	O	O	O	X	O	5.11456	6.03218	5.57337	O	O
XLOC_019022	AT3G57965.1	X	2092	Ch3:21464619-21466799	-	2	1		O						1	AT3G57970								2.35365	1.03448	0.773902	0.797668	0.820552	0.930418	1.32276	1.26541	1.00215	1.48301	1.22887	1.05128	1.09686	0.760282	2.35365	1.13723	O	O	O	O	O	0	0	0	X	X
XLOC_019150	AT3G09275.1	X	1388	Ch3:22142893-22144281	-	1	1		O						2	AT3G59940,AT3G59950								8.54608	8.82954	9.38806	11.6496	12.7481	15.8394	16.6012	18.8358	20.5666	20.4945	23.9998	26.0071	44.3918	59.6293	59.6293	21.2519	O	O	X	O	O	2.44313	2.88146	2.66229	O	O
XLOC_019365	AT3G63445.1	X	2415	Ch3:23422590-23425169	-	2	6		O						1	AT3G63440								0.258725	0.60915	0.410224	0.565657	0.699099	0.719821	0.883243	0.880822	1.00242	0.933684	1.12168	1.19945	1.97124	2.79193	2.79193	1.00337	O	O	X	O	O	0	0	0	X	X
XLOC_019509	AT4G03895.1	X	798	Ch4:681862-682660	+	1	1		O						2	AT4G01570,AT4G01575								2.3319	1.88318	1.44392	1.73329	1.78675	1.66275	1.92374	1.74975	1.74888	1.9028	1.8031	1.95661	1.62449	0.716547	2.3319	1.73341	O	O	X	O	O	0	0	0	X	X
XLOC_019949	AT4G05785.1	X	236	Ch4:6478619-6478855	+	1	1		O						1	AT4G10480								1.49026	0.0498836	0	0.0497694	0.0943977	0	0.10393	0	0.159818	0.0555858	0	0.20605	0.315614	0.174204	1.49026	0.192823	O	O	X	X	O	0	0	0	X	X
XLOC_021250	AT4G31248.1	X	1671	Ch4:15179132-15180803	+	1	1		O						1	AT4G31250								0	0.0140904	0.0215895	0	0.0329785	0.0130103	0.019124	0.0514693	0.123727	0.154717	0.252598	0.353291	0.768057	0.755004	0.768057	0.182833	O	O	X	O	O	0	0	0	X	X
XLOC_021373	AT4G08785.2	X	614	Ch4:16055997-16056611	+	1	1		O						2	AT4G33300,AT4G33310								0	1.36578	1.27627	1.51205	1.91148	3.06929	3.05045	3.05231	2.99081	3.86264	4.85796	4.06131	4.42315	3.25334	4.85796	2.76335	O	O	O	X	O	0	0	0	X	X
XLOC_021391	AT4G08825.1	X	526	Ch4:16169999-16170525	+	1	1		O						1	AT4G33670								0.850991	0.0671437	0.046233	0.04466	0.0222938	0	0.0233151	0.0228145	0.116559	0.155069	0.0201111	0	0	0.0269041	0.850991	0.099721	O	O	O	X	O	0	0	0	X	X
XLOC_021798	AT4G03585.1	X	781	Ch4:162041-162822	-	1	1		O						1	AT4G00360								37.8681	47.6576	46.0689	46.5083	47.8739	45.1943	52.8249	47.3842	48.0465	50.6953	48.4477	50.4436	44.259	19.9658	52.8249	45.2313	O	O	X	O	O	4.33803	5.11634	4.72718	O	O
XLOC_021911	AT4G04055.1	X	781	Ch4:897472-898253	-	1	1		O						1	AT4G02040								4.54417	6.47377	7.31961	11.2245	14.7579	21.9347	23.5528	27.0379	36.8652	30.1616	46.709	49.292	55.562	44.8177	55.562	27.1609	O	O	O	X	O	4.13176	4.87306	4.50241	O	O
XLOC_021917	AT4G04075.1	X	378	Ch4:973174-973552	-	1	1		O						1	AT4G02200								3.38338	0.119652	0.282066	0.217544	0.0310226	0.0862706	0	0.0661428	0.0332602	0	0	0.0339645	0.0330361	0	3.38338	0.306167	O	O	O	X	O	0	0	0	X	X
XLOC_021971	AT4G04435.1	X	935	Ch4:1392584-1393519	-	1	1		O						1	AT4G03140								23.6976	12.1908	10.2915	9.58938	8.93625	8.85338	9.07421	8.15252	8.52856	9.11153	7.78794	7.89578	5.02692	1.33059	23.6976	9.31907	O	O	O	O	O	5.65691	6.67184	6.16437	O	O
XLOC_022199	AT4G05685.1	X	695	Ch4:5776265-5777106	-	2	1		O						1	AT4G09000								0.966089	0.180971	0.102082	0.169091	0.128218	0.191753	0.162543	0.162604	0.102956	0.270418	0.0366918	0.298344	0.123237	0.0795161	0.966089	0.212465	O	O	X	X	O	0	0	0	X	X
XLOC_022245	AT4G05755.1	X	1009	Ch4:6269079-6270196	-	2	2		O						1	AT4G10020								11.3759	10.0432	9.87428	11.2623	10.297	11.3836	11.2442	10.4449	10.1222	7.27854	5.6745	5.05193	4.26395	2.90357	11.3836	8.65857	O	O	X	O	O	5.10836	6.02487	5.56661	O	O
XLOC_022686	AT4G06410.1	X	942	Ch4:9386180-9387271	-	2	1		O						1	AT4G16670								0	0.07202	0.0129079	0.0873344	0.112037	0.163886	0.174565	0.184727	0.218653	0.296994	0.520069	0.682421	1.66064	3.43774	3.43774	0.544571	O	O	X	O	O	0	0	0	X	X
XLOC_023109	AT4G07165.1	X	462	Ch4:12314032-12314494	-	1	1		O						1	AT4G23610								2.90663	6.12392	4.81094	3.68773	3.93633	4.7757	5.41755	7.19098	8.39309	14.8856	15.7325	16.7136	15.3835	7.53462	16.7136	8.39234	O	O	X	O	O	3.39871	4.00848	3.70359	O	O
XLOC_023238	AT4G26095.1	X	3418	Ch4:13224204-13227622	-	1	2		O						2	AT4G26090,AT4G26100								3.53592	4.66976	3.76664	4.03658	3.92264	3.78508	3.69413	4.45881	4.69802	5.93409	7.01742	7.95706	11.6902	18.4581	18.4581	6.25889	O	O	X	O	O	5.85333	6.9035	6.37841	O	O
XLOC_023686	AT4G08815.1	X	221	Ch4:16169218-16169439	-	1	1		O						1	AT4G33666								363.276	317.528	314.706	274.151	261.234	230.319	262.862	235.59	257.494	293.536	278.731	293.674	230.917	140.806	363.276	268.202	O	O	O	O	O	53.3146	62.8801	58.0974	O	O
XLOC_023897	AT4G37432.2	X	1544	Ch4:17596973-17598929	-	2	2		O						1	AT4G37430								0.414157	0.102526	0.147026	0.121797	0.158715	0.213444	0.205404	0.245489	0.238754	0.304308	0.446246	0.768455	2.09046	5.84476	5.84476	0.807253	O	O	X	O	O	0	0	0	X	X
XLOC_023950	AT4G09695.1	X	1641	Ch4:17935407-17937048	-	1	1		O						2	AT4G38250,AT4G38260								3.79934	2.98459	3.35968	3.65956	5.19587	7.11385	6.96297	9.57711	10.652	12.2348	16.6254	15.3374	19.1864	22.3111	22.3111	9.92857	O	O	X	O	O	3.34476	3.94486	3.64481	O	O
XLOC_023962	AT4G38545.1	X	1844	Ch4:18022932-18025298	-	4	3		O						2	AT4G38530,AT4G38540								0.242745	0.868377	0.477713	0.949711	1.07839	1.5912	1.88134	1.53917	1.80451	2.09038	2.6145	2.62513	2.22487	2.25978	2.62513	1.58913	O	O	O	X	O	0	0	0	X	X
XLOC_023984	AT4G38932.1	X	770	Ch4:18151827-18152597	-	1	1			O	O							gene_id "AT4G38930"; gene_source "araport11"; gene_biotype "protein_coding";	+	34	gene_id "AT4G38940"; gene_source "araport11"; gene_biotype "protein_coding";	+	95	6.14545	5.73026	7.09556	10.6062	14.9292	21.1647	19.5116	27.0373	31.1457	34.7934	39.2699	35.97	34.1535	33.4121	39.2699	22.9261	O	O	O	X	O	7.95169	9.37834	8.66501	O	O
XLOC_024130	AT5G01595.1	X	261	Ch5:226972-229286	+	3	1	O										gene_id "AT5G01590"; gene_name "TIC56"; gene_source "araport11"; gene_biotype "protein_coding";	+	46	gene_id "AT5G01610"; gene_source "araport11"; gene_biotype "protein_coding";	+	1543	55.601	48.5491	38.344	32.5946	28.9694	22.5242	26.64	21.4487	19.1993	19.7423	17.4017	17.7137	9.62958	2.54286	55.601	25.7786	O	O	O	O	O	75.8299	89.435	82.6324	O	O
XLOC_024332	AT5G00990.1	X	559	Ch5:1373673-1374232	+	1	1		O						1	AT5G04760								18.6684	20.8351	21.5439	28.7449	31.63	42.6685	41.9034	60.4794	57.2958	67.7221	95.6845	104.394	137.156	101.448	137.156	59.2982	O	O	O	X	O	1.8623	2.19643	2.02937	O	O
XLOC_024370	AT5G05435.1	X	1246	Ch5:1606377-1607704	+	2	6		O						1	AT5G05430								0.359247	0.232471	0.162995	0.301893	0.381129	0.485114	0.676524	0.614005	0.855429	0.758762	0.726257	0.631454	0.354783	0.152002	0.855429	0.478005	O	O	X	O	X	0	0	0	X	X
XLOC_024650	AT5G01765.1	X	530	Ch5:3332631-3334971	+	3	1		O						2	AT5G10540,AT5G10550								630.134	696.841	638.374	607.016	584.512	594.669	638.615	556.615	604.739	624.698	616.421	607.348	431.149	252.6	696.841	577.409	O	O	X	O	O	27.343	32.2488	29.7959	O	O
XLOC_025053	AT5G18255.2	X	1349	Ch5:6035619-6037641	+	2	3		O						1	AT5G18260								18.1077	3.93209	2.91036	2.71781	3.35497	4.55955	5.54725	8.33341	9.54998	11.4267	16.9778	29.3263	36.6109	118.727	118.727	19.4344	O	O	O	O	O	0	0	0	X	X
XLOC_025116	AT5G19221.1	X	990	Ch5:6463964-6466349	+	7	2		O						1	AT5G19220								2.66441	2.66318	2.32786	2.10522	2.17553	1.74169	2.2007	1.86353	2.01419	2.06716	1.66897	1.85432	0.891635	0.310242	2.66441	1.89633	O	O	X	O	O	3.45442	4.0742	3.76431	O	O
XLOC_025213	AT5G03255.1	X	2661	Ch5:7104031-7106966	+	3	1		O						1	AT5G20940								1.04584	13.1564	19.4332	18.7253	20.2809	20.4348	21.022	19.609	16.4956	12.2572	11.3524	9.39723	5.47868	1.56526	21.022	13.5896	O	O	O	O	O	0	0	0	X	X
XLOC_025391	AT5G03825.1	X	349	Ch5:8520898-8521247	+	1	1		O						1	AT5G24810								1.28258	0.0337322	0	0.0673816	0	0.0320465	0.0351397	0.0716389	0.101402	0.308891	0.383205	0.245788	0.20837	0.556144	1.28258	0.237594	O	O	O	X	O	0	0	0	X	X
XLOC_026283	AT5G06695.2	X	2221	Ch5:18172400-18175422	+	6	3		O						2	AT5G45030,AT5G45040								1.18045	2.17326	2.15682	2.92056	3.30591	3.60922	4.19324	4.57891	5.3533	6.46008	7.17395	7.10068	6.98722	4.48577	7.17395	4.40567	O	O	O	X	O	2.84756	3.35846	3.10301	O	O
XLOC_026305	AT5G45472.3	X	6347	Ch5:18421549-18431063	+	5	5		O						4	AT5G45469,AT5G45470,AT5G45480,AT5G45490								6.43791	4.90839	6.0391	6.42306	6.05641	4.50033	5.04269	3.13264	2.60225	1.29302	1.30713	0.909413	0.461962	0.31356	6.43791	3.53056	O	O	O	O	O	1.91237	2.25548	2.08393	O	O
XLOC_027070	AT5G08820.1	X	946	Ch5:23521073-23522182	+	2	1		O						1	AT5G58130								1.60183	2.48634	2.41043	2.793	3.38204	3.42195	3.53031	4.04219	5.75597	7.06067	10.2943	9.6752	9.62448	11.9621	11.9621	5.57434	O	O	X	O	O	2.57761	3.04007	2.80884	O	O
XLOC_027095	AT5G08840.1	X	200	Ch5:23673058-23673482	+	2	1		O						1	AT5G58570								13.9082	12.3048	14.2672	18.5686	21.703	26.7401	25.1054	33.6276	46.7052	56.9923	70.882	74.1186	90.3003	66.8822	90.3003	40.8647	O	O	X	O	O	1.38631	1.63504	1.51068	O	O
XLOC_027617	AT5G67488.1	X	914	Ch5:26933872-26934871	+	2	3		O						1	AT5G67490								0.104944	0.17625	0.234625	0.167155	0.280944	0.412263	0.225841	0.339192	0.240805	0.64636	0.575167	0.894013	1.29826	1.69739	1.69739	0.520943	O	O	X	O	O	0	0	0	X	X
XLOC_027961	AT5G06865.1	X	1400	Ch5:2132197-2133746	-	2	2		O						1	AT5G06860								0.411081	0.334129	0.460965	0.57922	0.683409	1.00447	0.844053	0.594338	0.768095	0.744648	0.948264	0.614908	0.36067	0.0876179	1.00447	0.602562	O	O	X	O	X	0	0	0	X	X
XLOC_028162	AT5G01815.1	X	440	Ch5:3377666-3378106	-	1	1		O						2	AT5G10695,AT5G10700								3.41529	7.62342	7.32258	9.13469	8.18366	7.32916	10.8218	9.97573	8.63774	9.49681	8.89429	7.83023	9.67685	5.46064	10.8218	8.12878	O	O	O	O	O	9.49723	11.2012	10.3492	O	O
XLOC_028257	AT5G01935.1	X	1247	Ch5:4008968-4010413	-	3	1		O						1	AT5G12380								1.82043	1.85275	2.52645	3.35426	4.23984	6.3057	6.22588	7.20185	8.97449	9.3737	14.681	14.3186	17.6303	19.1583	19.1583	8.40454	O	O	O	O	O	4.36725	5.1508	4.75902	O	O
XLOC_028301	AT5G02095.1	X	454	Ch5:4341236-4341690	-	1	1		O						1	AT5G13510								0.352125	4.50821	3.89302	3.1841	2.28047	2.78734	2.25125	1.84155	2.15422	1.431	1.13526	1.37741	0.947164	0.451298	4.50821	2.04246	O	O	O	O	O	0	0	0	X	X
XLOC_028413	AT5G02415.1	X	768	Ch5:5012367-5013135	-	1	1		O						1	AT5G15440								1.04079	0.0435625	0.0316648	0.10717	0	0	0.0128206	0.0156255	0.0163703	0.0170811	0.0166021	0.0316587	0.0156858	0.0184265	1.04079	0.0976753	O	O	O	X	O	0	0	0	X	X
XLOC_028443	AT5G02515.1	X	1062	Ch5:5239271-5240333	-	1	1		O						1	AT5G16030								0.0903191	0.271564	0.33289	0.498071	0.374271	0.248314	0.321725	0.24108	0.330893	0.0130249	0.0219669	0.0445051	0.046204	0.0761597	0.498071	0.207928	O	O	X	O	X	0	0	0	X	X
XLOC_028976	AT5G03985.1	X	364	Ch5:8863042-8864418	-	5	1		O						1	AT5G25460								0	1.4187	0.878745	1.06546	1.04361	1.03087	1.04022	0.626432	0.535579	0	0	0	0.0330953	0.0370337	1.4187	0.550696	O	O	X	O	X	0.534144	0.629977	0.58206	X	X
XLOC_029565	AT5G06155.1	X	918	Ch5:16534231-16535279	-	2	3		O						1	AT5G41320								7.13993	11.8617	12.416	14.5297	15.903	20.6182	21.2468	20.0647	25.3845	25.1136	32.3964	29.5927	36.9766	40.4154	40.4154	22.4042	O	O	O	X	O	20.6419	24.3454	22.4937	O	O
XLOC_029764	AT5G44562.1	X	694	Ch5:17947617-17948398	-	2	1		O						1	AT5G44560								0	0.0977562	0.119749	0.253975	0.393638	0.33028	0.690442	0.318463	0.191448	0.389368	0.112958	0.105103	0.0707042	0.119446	0.690442	0.228095	O	O	O	O	O	0	0	0	X	X
XLOC_030220	AT5G07885.1	X	761	Ch5:21170058-21172163	-	4	1		O						1	AT5G52100								2.60489	5.70435	5.10363	4.61737	4.83955	4.61536	5.14663	3.88335	4.51308	6.12148	5.4239	5.65782	4.51046	4.07126	6.12148	4.77237	O	O	X	O	X	0	0	0	X	X
XLOC_030227	AT5G07895.1	X	199	Ch5:21205973-21206172	-	1	1						O	O			AT5G52210.1-3	gene_id "AT5G52200"; gene_name "I2"; gene_source "araport11"; gene_biotype "protein_coding";	-	1157	gene_id "AT5G52220"; gene_source "araport11"; gene_biotype "protein_coding";	-	925	1.92802	0.108962	0	0	0.0589273	0	0	0.0653346	0.0631778	0	0.170388	0.0576647	0.369865	0.138853	1.92802	0.211514	O	O	O	X	O	0	0	0	X	X
XLOC_030888	AT5G09175.1	X	2126	Ch5:25616392-25618631	-	2	5		O						2	AT5G64000,AT5G64010								0.30078	0.671728	0.696912	0.812565	0.718625	0.809438	1.08036	1.51424	1.83601	2.29998	2.6395	2.86568	2.48998	1.7283	2.86568	1.46172	O	O	O	X	O	0	0	0	X	X
XLOC_030978	AT5G65575.1	X	1094	Ch5:26206613-26207707	-	1	3		O						2	AT5G65570,AT5G65580								0.701417	1.33682	1.34211	1.95502	2.20885	2.97956	2.86893	3.22602	4.27354	4.98868	6.05181	6.16477	6.45809	5.74335	6.45809	3.59278	O	O	O	X	O	1.16259	1.37118	1.26688	O	O
XLOC_000699	Novel Divergent lncRNA_Ch1:4480588-4481637	X	523	Ch1:4480588-4481637	+	2	2			O	O							gene_id "AT1G13140"; gene_name "CYP86C3"; gene_source "araport11"; gene_biotype "protein_coding";	-	261	gene_id "AT1G13150"; gene_name "CYP86C4"; gene_source "araport11"; gene_biotype "protein_coding";	-	799	2.39337	0.748613	1.479	1.69152	1.43137	1.61641	2.03666	1.718	2.01274	2.52836	1.82443	2.03092	1.68569	0.368676	2.52836	1.68327	O	O	X	O	O	0	0	0	X	X
XLOC_001570	Novel Divergent lncRNA_Ch1:10056009-10056945	X	685	Ch1:10056009-10056945	+	2	1			O								gene_id "AT1G28610"; gene_source "araport11"; gene_biotype "protein_coding";	-	128	gene_id "AT1G28630"; gene_source "araport11"; gene_biotype "protein_coding";	-	2415	0	0.135125	0.179064	0.193377	0.149573	0.227112	0.124633	0.31004	0.0809086	0.221816	0.189027	0.233466	1.52978	2.76697	2.76697	0.452921	O	O	X	O	O	0	0	0	X	X
XLOC_001726	Novel intergenic lncRNA_Ch1:10966845-10968845	X	2001	Ch1:10966845-10968845	+	1	3	O										gene_id "AT1G30830"; gene_source "araport11"; gene_biotype "tRNA";	-	3199	gene_id "AT1G30840"; gene_name "PUP4"; gene_source "araport11"; gene_biotype "protein_coding";	+	5538	2.0143	4.07471	2.91609	3.24984	3.66698	4.6502	5.51624	5.66738	6.43843	8.69854	8.99203	10.6485	12.4221	8.55662	12.4221	6.25085	O	O	O	X	O	1.11418	1.31408	1.21413	O	X
XLOC_001785	Novel intergenic lncRNA_Ch1:11453718-11455157	X	682	Ch1:11453718-11455157	+	2	2	O										gene_id "AT1G31885"; gene_name "NIP31"; gene_source "araport11"; gene_biotype "protein_coding";	+	1650	gene_id "AT1G31910"; gene_name "PMK"; gene_source "araport11"; gene_biotype "protein_coding";	+	3053	0.893362	0.478794	0.265265	0.553064	0.39141	0.404255	0.281966	0.677993	0.854372	2.32156	2.1326	2.97774	2.28017	1.71358	2.97774	1.15901	O	O	X	O	X	0	0	0	X	X
XLOC_002013	Novel Divergent lncRNA_Ch1:13145617-13146864	X	1046	Ch1:13145617-13146864	+	3	2			O								gene_id "AT1G35610"; gene_source "araport11"; gene_biotype "protein_coding";	-	629	gene_id "AT1G35614"; gene_source "araport11"; gene_biotype "protein_coding";	+	2711	1.19554	4.45934	5.10557	7.16614	8.5796	12.1703	12.3082	9.5828	11.0941	7.7428	6.82638	5.61088	3.48379	0.976367	12.3082	6.8787	O	O	O	O	O	3.38506	3.99239	3.68872	O	X
XLOC_002113	Novel intergenic lncRNA_Ch1:16470649-16471041	X	282	Ch1:16470649-16471041	+	2	1	O										gene_id "AT1G43670"; gene_name "CYFBP"; gene_source "araport11"; gene_biotype "protein_coding";	+	149	gene_id "AT1G43680"; gene_source "araport11"; gene_biotype "protein_coding";	+	1392	2.0554	1.10744	0.897597	0.545553	0.343347	0.358371	0.728574	0.0928684	0.176834	0.0937018	0.0455371	0.286882	0	0.387548	2.0554	0.508547	O	O	X	O	O	0	0	0	X	X
XLOC_002219	Novel intergenic lncRNA_Ch1:17443179-17444203	X	787	Ch1:17443179-17444203	+	2	1	O										gene_id "AT1G47510"; gene_name "IP5P11"; gene_source "araport11"; gene_biotype "protein_coding";	-	4689	gene_id "AT1G47530"; gene_name "DTX33"; gene_source "araport11"; gene_biotype "protein_coding";	+	7968	3.01401	2.0264	1.7671	1.69139	0.976845	0.601835	1.03927	0.33761	0.523578	0.271927	0.0649702	0.0438546	0.0312539	0.0343446	3.01401	0.887456	O	O	O	O	O	0	0	0	X	X
XLOC_004509	Novel intergenic lncRNA_Ch1:1996494-1998661	X	352	Ch1:1996494-1998661	-	2	1	O										gene_id "AT1G06520"; gene_name "GPAT1"; gene_source "araport11"; gene_biotype "protein_coding";	-	139	gene_id "AT1G06530"; gene_name "PMD2"; gene_source "araport11"; gene_biotype "protein_coding";	+	4752	0	0	0	0	0	0	0	0	0.0359211	0.077002	0.193756	0.519064	1.68739	5.20881	5.20881	0.551568	O	O	X	O	O	0	0	0	X	X
XLOC_005057	Novel intergenic lncRNA_Ch1:5265681-5268418	X	2630	Ch1:5265681-5268418	-	2	2	O										gene_id "AT1G15290"; gene_source "araport11"; gene_biotype "protein_coding";	-	526	gene_id "AT1G15310"; gene_name "SRP54A"; gene_source "araport11"; gene_biotype "protein_coding";	-	660	0.0243325	0.0254612	0.00910075	0.0402531	0.0267729	0.0547276	0.0252397	0.0327265	0.106194	0.0856746	0.20985	0.189922	0.223219	0.704444	0.704444	0.125566	O	O	X	O	O	0	0	0	X	X
XLOC_005442	Novel intergenic lncRNA_Ch1:7892602-7894638	X	1876	Ch1:7892602-7894638	-	2	2	O										gene_id "AT1G22340"; gene_name "UGT85A7"; gene_source "araport11"; gene_biotype "protein_coding";	-	484	gene_id "AT1G22360"; gene_name "UGT85A2"; gene_source "araport11"; gene_biotype "protein_coding";	-	987	0.545963	0.575436	0.876319	1.00965	1.65803	2.4482	1.98387	2.57488	3.10564	3.23872	3.81168	4.04137	5.03562	3.78794	5.03562	2.47809	O	O	O	X	O	3.77973	4.45787	4.1188	O	X
XLOC_005932	Novel intergenic lncRNA_Ch1:11303218-11310810	X	1896	Ch1:11303218-11310810	-	9	2	O										gene_id "AT1G31555"; gene_source "araport11"; gene_biotype "protein_coding";	-	4809	gene_id "AT1G31580"; gene_name "ECS1"; gene_source "araport11"; gene_biotype "protein_coding";	+	7376	0.101663	0.0374325	0.0249232	0.0747268	0.154114	0.440196	0.233152	0.40597	0.770976	0.832676	1.07628	0.804224	0.343963	0.102503	1.07628	0.385914	O	O	X	O	O	0	0	0	X	X
XLOC_006844	Novel intergenic lncRNA_Ch1:21150376-21151505	X	754	Ch1:21150376-21151505	-	3	1	O			O							gene_id "AT1G56460"; gene_source "araport11"; gene_biotype "protein_coding";	+	571	gene_id "AT1G56500"; gene_name "SOQ1"; gene_source "araport11"; gene_biotype "protein_coding";	+	9076	0	0	0	0	0	0	0	0	0	0	0	0	0.082553	1.85576	1.85576	0.138451	O	O	X	O	O	0	0	0	X	X
XLOC_008110	Novel intergenic lncRNA_Ch1:29804666-29809500	X	3805	Ch1:29804666-29809500	-	10	6	O			O							gene_id "AT1G79240"; gene_source "araport11"; gene_biotype "tRNA";	+	471	gene_id "AT1G79250"; gene_name "AGC17"; gene_source "araport11"; gene_biotype "protein_coding";	-	5106	4.64219	2.7576	1.74649	1.95102	1.63532	1.78604	1.68952	1.98146	2.4623	2.95909	3.22178	3.35855	3.70266	7.9304	7.9304	2.98746	O	O	O	O	O	6.79741	8.01697	7.40719	O	X
XLOC_008206	Novel intergenic lncRNA_Ch1:1477490-1477981	X	492	Ch1:1477490-1477981	.	1	1	O										gene_id "AT1G05120"; gene_source "araport11"; gene_biotype "protein_coding";	-	1201	gene_id "AT1G05136"; gene_source "araport11"; gene_biotype "protein_coding";	+	942	1.4326	0.141964	0	0.263292	0.176703	0.0455569	0.144939	0	0.126448	0.0267174	0	0	0.0499681	0.221005	1.4326	0.187799	O	O	O	X	O	6.95445	8.20218	7.57831	O	X
XLOC_008207	Novel intergenic lncRNA_Ch1:1478674-1478867	X	194	Ch1:1478674-1478867	.	1	1	O										gene_id "AT1G05120"; gene_source "araport11"; gene_biotype "protein_coding";	-	2385	gene_id "AT1G05136"; gene_source "araport11"; gene_biotype "protein_coding";	+	56	10.6024	0.983909	0.189004	0.730684	0.735068	0.0579493	0.508342	0.129544	0.0651418	0.0679702	0	0.0665211	0	0.0733242	10.6024	1.01499	O	O	O	X	O	0.40562	0.478395	0.442007	X	X
XLOC_008209	Novel intergenic lncRNA_Ch1:7537079-7537644	X	566	Ch1:7537079-7537644	.	1	1	O										gene_id "AT1G21520"; gene_source "araport11"; gene_biotype "protein_coding";	-	2152	gene_id "AT1G21528"; gene_source "araport11"; gene_biotype "protein_coding";	-	4971	0	0.125018	0.233174	0.374306	0.618487	1.13922	0.5824	2.42149	4.25537	6.84437	13.6939	12.3522	14.0354	12.6226	14.0354	4.94985	O	O	O	O	O	0	0	0	X	X
XLOC_008213	Novel intergenic lncRNA_Ch1:12942528-12942889	X	362	Ch1:12942528-12942889	.	1	1	O										gene_id "AT1G35260"; gene_name "MLP165"; gene_source "araport11"; gene_biotype "protein_coding";	-	4741	gene_id "AT1G35290"; gene_name "ALT1"; gene_source "araport11"; gene_biotype "protein_coding";	-	4628	0	0	0.0325693	0	0.0324835	0.0309812	0.0272748	0.0332421	1.05168	1.78382	2.17834	1.2759	0.170516	0.233347	2.17834	0.489297	O	O	X	O	O	0	0	0	X	X
XLOC_008226	Novel intergenic lncRNA_Ch1:16637327-16637706	X	380	Ch1:16637327-16637706	.	1	1	O										gene_id "AT1G43860"; gene_source "araport11"; gene_biotype "protein_coding";	-	12823	gene_id "AT1G43890"; gene_name "RABC1"; gene_source "araport11"; gene_biotype "protein_coding";	+	8990	0.590529	0	0.0310225	0	0	0	0	0	0.0331725	0	0	0	0.0658979	1.10438	1.10438	0.130357	O	O	X	O	X	0	0	0	X	X
XLOC_008228	Novel intergenic lncRNA_Ch1:16867970-16868420	X	451	Ch1:16867970-16868420	.	1	1	O										gene_id "AT1G44542"; gene_name "CYCLASE3"; gene_source "araport11"; gene_biotype "protein_coding";	-	1183	gene_id "AT1G44575"; gene_name "PSBS"; gene_source "araport11"; gene_biotype "protein_coding";	+	1801	0	0	0.0270206	0	0	0	0	0	0	0	0.0283342	0.0540308	0.0267704	1.28352	1.28352	0.101405	O	O	X	O	X	0	0	0	X	X
XLOC_008425	Novel intergenic lncRNA_Ch2:1391923-1393064	X	1032	Ch2:1391923-1393064	+	2	1	O										gene_id "AT2G04115"; gene_source "araport11"; gene_biotype "protein_coding";	+	5852	gene_id "AT2G04160"; gene_name "AIR3"; gene_source "araport11"; gene_biotype "protein_coding";	-	9138	0	0	0	0.0228069	0.117248	0.428849	0.508142	1.0991	1.19591	1.85404	1.64048	1.74097	2.19455	1.46892	2.19455	0.876501	O	O	O	X	O	0	0	0	X	X
XLOC_008445	Novel Divergent lncRNA_Ch2:1585517-1586128	X	500	Ch2:1585517-1586128	+	2	1			O								gene_id "AT2G04540"; gene_name "KAS"; gene_source "araport11"; gene_biotype "protein_coding";	-	815	gene_id "AT2G04550"; gene_name "IBR5"; gene_source "araport11"; gene_biotype "protein_coding";	+	2372	0	0.0217706	0	0	0	0	0	0.0502048	0.382119	0.273458	0.48533	0.4734	1.08739	0.468258	1.08739	0.231566	O	O	X	O	X	0	0	0	X	X
XLOC_008538	Novel intergenic lncRNA_Ch2:2945960-2946604	X	560	Ch2:2945960-2946604	+	2	1	O										gene_id "AT2G07050"; gene_name "CAS1"; gene_source "araport11"; gene_biotype "protein_coding";	+	15209	gene_id "AT2G07110"; gene_source "araport11"; gene_biotype "protein_coding";	-	6526	0	1.07039	0.702537	0.737155	1.05695	1.5242	1.2559	1.87113	1.516	1.17325	0.614937	0.338813	0.0439684	0	1.87113	0.850374	O	O	O	O	O	0	0	0	X	X
XLOC_008624	Novel intergenic lncRNA_Ch2:4005879-4008250	X	1280	Ch2:4005879-4008250	+	2	2	O										gene_id "AT2G10260"; gene_source "araport11"; gene_biotype "protein_coding";	+	64639	gene_id "AT2G10440"; gene_name "MED15C"; gene_source "araport11"; gene_biotype "protein_coding";	-	6727	39.9036	19.9531	19.8213	25.0379	31.2427	30.8504	33.9854	51.6307	56.7964	70.9231	70.8473	79.9982	72.0681	34.1446	79.9982	45.5145	O	O	X	X	O	25.2143	29.7382	27.4762	O	X
XLOC_008725	Novel intergenic lncRNA_Ch2:6217048-6217675	X	537	Ch2:6217048-6217675	+	2	1	O										gene_id "AT2G14560"; gene_name "LURP1"; gene_source "araport11"; gene_biotype "protein_coding";	+	1116	gene_id "AT2G14580"; gene_name "PRB1"; gene_source "araport11"; gene_biotype "protein_coding";	-	7930	0	0	0	0	0	0.041223	0.041327	0.158886	0.201346	0.306256	0.336663	0.522423	1.11653	0.590819	1.11653	0.236819	O	O	X	O	X	0	0	0	X	X
XLOC_008753	Novel intergenic lncRNA_Ch2:6523751-6525971	X	1435	Ch2:6523751-6525971	+	5	4	O										gene_id "AT2G15050"; gene_name "LTP7"; gene_source "araport11"; gene_biotype "protein_coding";	+	2202	gene_id "AT2G15080"; gene_name "AtRLP19"; gene_source "araport11"; gene_biotype "protein_coding";	+	9361	0	0.0777691	0.158185	0.197233	0.291086	0.515449	0.496582	0.660897	0.601977	0.986202	1.04977	0.979881	0.816957	0.312961	1.04977	0.510353	O	O	O	X	O	0	0	0	X	X
XLOC_008986	Novel Divergent lncRNA_Ch2:8353205-8355694	X	1349	Ch2:8353205-8355694	+	5	4			O								gene_id "AT2G19240"; gene_source "araport11"; gene_biotype "protein_coding";	-	643	gene_id "AT2G19260"; gene_source "araport11"; gene_biotype "protein_coding";	+	2740	0.40442	0.656667	0.576103	0.629637	0.506854	0.773816	1.17946	0.872091	1.31171	1.26192	1.36579	1.27776	1.41458	0.522017	1.41458	0.910915	O	O	X	O	X	0	0	0	X	X
XLOC_009259	Novel intergenic lncRNA_Ch2:10064159-10064845	X	597	Ch2:10064159-10064845	+	2	1	O										gene_id "AT2G23672"; gene_source "araport11"; gene_biotype "lncRNA";	+	81	gene_id "AT2G23680"; gene_source "araport11"; gene_biotype "protein_coding";	+	1582	0	0.173379	0.382877	0.552901	0.699586	0.391042	0.483075	0.12606	0.250952	0.357561	0	0	0.0202466	0	0.699586	0.245549	O	O	X	O	X	0	0	0	X	X
XLOC_010651	Novel intergenic lncRNA_Ch2:19200563-19203350	X	1678	Ch2:19200563-19203350	+	6	2	O										gene_id "AT2G46720"; gene_name "HIC"; gene_source "araport11"; gene_biotype "protein_coding";	+	121	gene_id "AT2G46735"; gene_source "araport11"; gene_biotype "protein_coding";	+	3405	0.229471	0.29867	0.365841	0.449748	0.419342	0.592252	0.683293	0.440824	0.630423	0.818216	0.712547	0.712752	0.431422	0.295866	0.818216	0.505762	O	O	X	O	X	0	0	0	X	X
XLOC_010824	Novel intergenic lncRNA_Ch2:612785-614695	X	1260	Ch2:612785-614695	-	3	1	O										gene_id "AT2G02320"; gene_name "PP2B7"; gene_source "araport11"; gene_biotype "protein_coding";	-	942	gene_id "AT2G02340"; gene_name "PP2B8"; gene_source "araport11"; gene_biotype "protein_coding";	-	2502	0	0	0	0	0	0	0.00975636	0.03103	0.0600113	0.0550217	0.263283	0.156911	0.552234	1.27177	1.27177	0.17143	O	O	X	O	O	0	0	0	X	X
XLOC_010920	Novel intergenic lncRNA_Ch2:1382580-1383626	X	857	Ch2:1382580-1383626	-	2	1	O										gene_id "AT2G04100"; gene_name "DTX6"; gene_source "araport11"; gene_biotype "protein_coding";	-	3450	gene_id "AT2G04115"; gene_source "araport11"; gene_biotype "protein_coding";	+	2581	3.9265	8.47612	10.6749	16.0954	23.7888	38.6772	36.0683	42.1024	44.6558	45.1306	55.1554	51.1731	64.3344	70.6804	70.6804	36.4957	O	O	O	X	O	6.74303	7.95283	7.34793	O	X
XLOC_010935	Novel intergenic lncRNA_Ch2:1547507-1549272	X	1080	Ch2:1547507-1549272	-	2	1	O										gene_id "AT2G04450"; gene_name "NUDT6"; gene_source "araport11"; gene_biotype "protein_coding";	+	1972	gene_id "AT2G04480"; gene_source "araport11"; gene_biotype "protein_coding";	-	5831	0.266936	0.157767	0.033093	0.119888	0.45574	0.183253	0.469491	1.00287	2.79071	3.70787	11.0804	21.9243	33.3617	32.3846	33.3617	7.70991	O	O	X	O	O	0	0	0	X	X
XLOC_010960	Novel intergenic lncRNA_Ch2:1780865-1781783	X	830	Ch2:1780865-1781783	-	2	3	O										gene_id "AT2G04940"; gene_source "araport11"; gene_biotype "protein_coding";	-	40297	gene_id "AT2G05050"; gene_source "araport11"; gene_biotype "protein_coding";	+	12661	0.154459	1.16059	0.373564	0.894078	1.02096	2.08122	2.27144	3.09079	3.96607	5.94238	6.62479	6.60661	5.8504	2.47194	6.62479	3.03638	O	O	O	X	O	0	0	0	X	X
XLOC_011020	Novel intergenic lncRNA_Ch2:2861742-2863527	X	1655	Ch2:2861742-2863527	-	2	1	O										gene_id "AT2G06925"; gene_name "PLA2ALPHA"; gene_source "araport11"; gene_biotype "protein_coding";	-	18356	gene_id "AT2G06960"; gene_source "araport11"; gene_biotype "protein_coding";	-	5519	3.88782	6.13054	2.82334	2.66534	5.15216	5.66514	7.0586	8.22465	15.1694	29.9914	24.319	20.9527	7.06816	4.68331	29.9914	10.2708	O	O	X	O	O	1.94212	2.29056	2.11634	O	X
XLOC_011053	Novel intergenic lncRNA_Ch2:3293967-3294696	X	730	Ch2:3293967-3294696	-	1	1	O										gene_id "AT2G07681"; gene_source "araport11"; gene_biotype "protein_coding";	+	1601	gene_id "AT2G07626"; gene_source "araport11"; gene_biotype "protein_coding";		1776	0.0438586	0.486121	0.298024	0.531864	0.772047	0.562047	0.616532	0.961669	1.24002	1.80562	1.80023	1.45815	1.48384	1.27392	1.80562	0.952424	O	O	X	X	O	0	0	0	X	X
XLOC_011162	Novel intergenic lncRNA_Ch2:5419010-5420872	X	1518	Ch2:5419010-5420872	-	2	1	O										gene_id "AT2G13126"; gene_source "araport11"; gene_biotype "protein_coding";	-	2138	gene_id "AT2G13150"; gene_source "araport11"; gene_biotype "protein_coding";	+	17667	0.674891	0.278512	0.165253	0.170516	0.170932	0.284198	0.463396	0.36876	0.649735	0.875982	0.937074	0.704256	1.66749	1.97919	1.97919	0.670728	O	O	X	O	X	0	0	0	X	X
XLOC_011555	Novel intergenic lncRNA_Ch2:8994036-8997050	X	2013	Ch2:8994036-8997050	-	12	2	O										gene_id "AT2G20900"; gene_name "DGK5"; gene_source "araport11"; gene_biotype "protein_coding";	-	761	gene_id "AT2G20920"; gene_source "araport11"; gene_biotype "protein_coding";	+	4119	0	0.00588333	0	0.0176283	0.00527303	0.0220433	0.0429897	0.0184919	0.0306397	0.0345638	0.0169451	0.0428686	0.525682	1.21248	1.21248	0.141107	O	O	X	O	O	0	0	0	X	X
XLOC_011690	Novel intergenic lncRNA_Ch2:9927709-9929531	X	1628	Ch2:9927709-9929531	-	2	2	O										gene_id "AT2G23321"; gene_source "araport11"; gene_biotype "protein_coding";	+	1191	gene_id "AT2G23340"; gene_name "ERF008"; gene_source "araport11"; gene_biotype "protein_coding";	+	8531	0	0.262533	0.293932	0.231217	0.440585	0.419504	0.426208	0.533256	0.527408	0.965016	0.746879	0.839265	0.751369	0.60142	0.965016	0.502757	O	O	O	X	O	8.22321	9.69858	8.96089	O	X
XLOC_011691	Novel intergenic lncRNA_Ch2:9930659-9932381	X	1433	Ch2:9930659-9932381	-	2	1	O										gene_id "AT2G23321"; gene_source "araport11"; gene_biotype "protein_coding";	+	4141	gene_id "AT2G23340"; gene_name "ERF008"; gene_source "araport11"; gene_biotype "protein_coding";	+	6853	0	0.00822679	0.0167133	0.114964	0.0778402	0.0390783	0.0686835	0.309593	0.531812	1.21451	1.82284	1.76236	0.931161	1.15102	1.82284	0.574915	O	O	X	O	O	0	0	0	X	X
XLOC_012146	Novel intergenic lncRNA_Ch2:13049320-13052386	X	2399	Ch2:13049320-13052386	-	3	2	O										gene_id "AT2G30630"; gene_source "araport11"; gene_biotype "protein_coding";	-	101	gene_id "AT2G30650"; gene_source "araport11"; gene_biotype "protein_coding";	-	3120	0.160132	0.444242	0.39047	0.412006	0.348427	0.735847	0.62122	0.960427	1.0056	1.63479	2.26227	2.57334	3.31295	5.6226	5.6226	1.46317	O	O	O	O	O	0	0	0	X	X
XLOC_012215	Novel intergenic lncRNA_Ch2:13505539-13507058	X	1520	Ch2:13505539-13507058	-	1	1	O										gene_id "AT2G31751"; gene_source "araport11"; gene_biotype "lncRNA";	-	3264	gene_id "AT2G31760"; gene_name "ARI10"; gene_source "araport11"; gene_biotype "protein_coding";	+	1435	0.231535	0.0595504	0.0469708	0.0464028	0.022386	0.0357804	0.0355932	0.0421374	0.0315746	0.0959376	0.061432	0.145853	0.218192	0.587851	0.587851	0.118657	O	O	X	O	X	0	0	0	X	X
XLOC_012606	Novel intergenic lncRNA_Ch2:16025441-16028648	X	1527	Ch2:16025441-16028648	-	10	4	O										gene_id "AT2G38255"; gene_source "araport11"; gene_biotype "protein_coding";	-	587	gene_id "AT2G38270"; gene_name "GRXS16"; gene_source "araport11"; gene_biotype "protein_coding";	-	5418	2.52917	2.72535	2.45073	3.07543	3.44332	4.24451	5.22647	5.07225	6.32281	7.62923	8.29622	8.66621	11.105	12.4678	12.4678	5.94675	O	O	X	X	O	0	0	0	X	X
XLOC_012643	Novel intergenic lncRNA_Ch2:16276918-16279323	X	1322	Ch2:16276918-16279323	-	8	5	O			O							gene_id "AT2G38970"; gene_source "araport11"; gene_biotype "protein_coding";	+	46	gene_id "AT2G38995"; gene_source "araport11"; gene_biotype "protein_coding";	+	4611	0.851639	1.50838	1.48396	1.37744	1.34652	2.00176	2.21323	2.71482	2.4499	2.84477	2.47895	1.94004	1.84602	0.73141	2.84477	1.84206	O	O	X	O	X	3.2925	3.88322	3.58786	O	X
XLOC_013016	Novel intergenic lncRNA_Ch2:18460464-18461201	X	662	Ch2:18460464-18461201	-	2	1	O			O							gene_id "AT2G44770"; gene_source "araport11"; gene_biotype "protein_coding";	+	81	gene_id "AT2G44790"; gene_name "UCC2"; gene_source "araport11"; gene_biotype "protein_coding";	-	897	0	0.0164269	0	0	0	0	0	0.0181824	0.0178734	0.0993807	0.093303	0.134101	0.222371	1.48075	1.48075	0.148742	O	O	X	O	O	0	0	0	X	X
XLOC_013199	Novel intergenic lncRNA_Ch2:2384422-2385073	X	652	Ch2:2384422-2385073	.	1	1	O										gene_id "AT2G06095"; gene_source "araport11"; gene_biotype "protein_coding";	+	9677	gene_id "AT2G06105"; gene_source "araport11"; gene_biotype "protein_coding";		9940	0	0	0	0	0	0	0	0	0	0	0	0.0373485	0	0.480386	0.480386	0.036981	O	O	X	O	X	0	0	0	X	X
XLOC_013202	Novel intergenic lncRNA_Ch2:3641880-3642687	X	808	Ch2:3641880-3642687	.	1	1	O										gene_id "AT2G08986"; gene_source "araport11"; gene_biotype "protein_coding";	+	15420	gene_id "AT2G09388"; gene_source "araport11"; gene_biotype "protein_coding";	+	8469	0	0	0	0	0	0.0269395	0	0.016111	0.0886676	0.0812779	0.0131083	0.131356	0.0751852	0.503621	0.503621	0.0668761	O	O	X	O	X	0	0	0	X	X
XLOC_013209	Novel intergenic lncRNA_Ch2:5715100-5715636	X	537	Ch2:5715100-5715636	.	1	1	O										gene_id "AT2G13690"; gene_name "PRL1IFG"; gene_source "araport11"; gene_biotype "protein_coding";	-	6083	gene_id "AT2G13720"; gene_source "araport11"; gene_biotype "protein_coding";	+	8371	0	0.0219637	0	0.0219367	0	0.0834643	0	0	0	0	0	0.0214091	0.136496	0.629996	0.629996	0.0653762	O	O	X	O	X	0	0	0	X	X
XLOC_013211	Novel intergenic lncRNA_Ch2:6209444-6210098	X	655	Ch2:6209444-6210098	.	1	1	O										gene_id "AT2G14540"; gene_name "ATSRP2"; gene_source "araport11"; gene_biotype "protein_coding";	-	10038	gene_id "AT2G14560"; gene_name "LURP1"; gene_source "araport11"; gene_biotype "protein_coding";	+	3519	0	0.0180008	0	0.0179596	0.0501975	0.0508234	0.090063	0.324184	0.902574	1.09477	2.66696	2.67328	3.03887	2.33199	3.03887	0.947119	O	O	X	O	O	0	0	0	X	X
XLOC_013214	Novel intergenic lncRNA_Ch2:9922669-9923603	X	935	Ch2:9922669-9923603	.	1	1	O										gene_id "AT2G07895"; gene_source "araport11"; gene_biotype "miRNA";		2472	gene_id "AT2G23320"; gene_name "WRKY15"; gene_source "araport11"; gene_biotype "protein_coding";	+	1283	0	0	0	0	0.0125552	0	0	0.124211	0.159868	0.187941	0.502173	0.351311	0.522056	0.374477	0.522056	0.159614	O	O	X	O	X	0	0	0	X	X
XLOC_013217	Novel intergenic lncRNA_Ch2:12370499-12370672	X	174	Ch2:12370499-12370672	.	1	1	O										gene_id "AT2G28830"; gene_name "PUB12"; gene_source "araport11"; gene_biotype "protein_coding";	-	79	gene_id "AT2G28840"; gene_name "XBAT31"; gene_source "araport11"; gene_biotype "protein_coding";	+	7600	3.69629	0	0.281139	0.0678935	0.257547	0.38426	0.212666	0.445135	0.78146	0.0799563	0.44221	0.811734	0.642	0.389603	3.69629	0.606564	O	O	O	X	O	0	0	0	X	X
XLOC_013721	Novel intergenic lncRNA_Ch3:3113262-3113913	X	578	Ch3:3113262-3113913	+	2	1	O										gene_id "AT3G10090"; gene_name "RPS28A"; gene_source "araport11"; gene_biotype "protein_coding";	-	3168	gene_id "AT3G10110"; gene_name "TIM221"; gene_source "araport11"; gene_biotype "protein_coding";	+	2563	1.44322	0.0596993	0.104852	0.0204133	0.0183183	0	0.0767707	0.0833361	0.042307	0.0227747	0.129046	0.17358	0.0433599	0.0971094	1.44322	0.165342	O	O	O	X	O	0	0	0	X	X
XLOC_015061	Novel intergenic lncRNA_Ch3:14917032-14918668	X	608	Ch3:14917032-14918668	+	5	4	O										gene_id "AT3G42800"; gene_source "araport11"; gene_biotype "protein_coding";	+	9997	gene_id "AT3G42830"; gene_name "RBX1B"; gene_source "araport11"; gene_biotype "protein_coding";	-	12499	8.00649	9.12848	7.71878	8.65203	12.0499	15.5486	17.826	22.7746	39.3273	52.7954	68.3877	80.5239	75.6712	46.7717	80.5239	33.2273	O	O	O	O	O	1.61471	1.90441	1.75956	O	X
XLOC_016491	Novel intergenic lncRNA_Ch3:1284717-1285355	X	545	Ch3:1284717-1285355	-	2	1	O										gene_id "AT3G04710"; gene_name "TPR10"; gene_source "araport11"; gene_biotype "protein_coding";	+	3547	gene_id "AT3G04720"; gene_name "HEL"; gene_source "araport11"; gene_biotype "protein_coding";	-	410	0	0	0.0216529	0.0216309	0	0.0806529	0.036266	0.206277	0.602283	1.52499	2.49081	1.33473	0.603067	0.356212	2.49081	0.519897	O	O	X	O	O	0	0	0	X	X
XLOC_016650	Novel intergenic lncRNA_Ch3:2189530-2192451	X	2443	Ch3:2189530-2192451	-	3	2	O										gene_id "AT3G06930"; gene_name "PRMT13"; gene_source "araport11"; gene_biotype "protein_coding";	-	96	gene_id "AT3G06950"; gene_source "araport11"; gene_biotype "protein_coding";	+	1095	1.40209	2.35613	2.43208	2.55749	2.86162	3.5722	4.0134	3.98391	4.50392	5.96559	7.1577	7.97399	10.143	13.2456	13.2456	5.15491	O	O	O	O	O	0	0	0	X	X
XLOC_017143	Novel intergenic lncRNA_Ch3:5152228-5153632	X	1279	Ch3:5152228-5153632	-	2	1	O										gene_id "AT3G15300"; gene_name "VQ19"; gene_source "araport11"; gene_biotype "protein_coding";	-	3888	gene_id "AT3G15340"; gene_name "PPI2"; gene_source "araport11"; gene_biotype "protein_coding";	-	7013	1.0015	0.900711	1.1209	0.901863	0.89434	0.343686	0.746808	0.717377	0.257315	0.27492	0.192228	0.0819427	0.0953718	0.0110819	1.1209	0.538575	O	O	X	O	O	0	0	0	X	X
XLOC_017765	Novel intergenic lncRNA_Ch3:9570313-9572031	X	1395	Ch3:9570313-9572031	-	4	1	O										gene_id "AT3G26160"; gene_name "CYP71B17"; gene_source "araport11"; gene_biotype "protein_coding";	-	427	gene_id "AT3G26170"; gene_name "CYP71B19"; gene_source "araport11"; gene_biotype "protein_coding";	-	2203	2.73528	4.3597	5.06896	8.24527	10.2324	15.1271	14.6301	17.4464	21.457	19.3175	26.8053	25.9319	26.7916	20.8148	26.8053	15.6403	O	O	O	X	O	0	0	0	X	X
XLOC_018025	Novel intergenic lncRNA_Ch3:11860631-11861595	X	665	Ch3:11860631-11861595	-	4	3	O										gene_id "AT3G30210"; gene_name "ATMYB121"; gene_source "araport11"; gene_biotype "protein_coding";	+	20129	gene_id "AT3G30220"; gene_source "araport11"; gene_biotype "protein_coding";	-	16949	0.580447	0.175286	0.181521	0.142155	0.172072	0.29981	0.170904	0.408517	0.740854	2.22589	1.93042	1.85499	0.741006	1.35505	2.22589	0.784208	O	O	X	O	X	0	0	0	X	X
XLOC_018030	Novel intergenic lncRNA_Ch3:11896185-11896762	X	363	Ch3:11896185-11896762	-	2	1	O										gene_id "AT3G30247"; gene_source "araport11"; gene_biotype "protein_coding";	-	7459	gene_id "AT3G30260"; gene_name "AGL79"; gene_source "araport11"; gene_biotype "protein_coding";	+	12638	0	0	0	0	0	0	0.109099	0.310272	0.45963	1.23479	1.51407	2.13259	0.547362	0.800907	2.13259	0.507765	O	O	X	O	O	0	0	0	X	X
XLOC_018047	Novel intergenic lncRNA_Ch3:12559196-12560079	X	762	Ch3:12559196-12560079	-	2	1	O										gene_id "AT3G30820"; gene_source "araport11"; gene_biotype "protein_coding";	+	27961	gene_id "AT3G30823"; gene_source "araport11"; gene_biotype "protein_coding";		1130	3.11316	3.16952	1.70464	1.43788	1.6662	1.10644	1.90984	2.416	3.8569	5.93907	4.97309	6.04095	3.50753	2.21252	6.04095	3.07527	O	O	X	O	X	4.02009	4.74135	4.38072	O	X
XLOC_018132	Novel intergenic lncRNA_Ch3:15403740-15405449	X	1457	Ch3:15403740-15405449	-	4	2	O										gene_id "AT3G43505"; gene_name "LCR30"; gene_source "araport11"; gene_biotype "protein_coding";	-	841	gene_id "AT3G43520"; gene_name "FAX2"; gene_source "araport11"; gene_biotype "protein_coding";	+	1275	0.748163	1.18647	1.29898	0.824904	1.36378	1.54777	1.78381	2.01118	2.70864	4.81483	6.06974	6.11564	5.63079	3.68662	6.11564	2.84224	O	O	X	O	O	0	0	0	X	X
XLOC_018138	Novel intergenic lncRNA_Ch3:15606921-15607845	X	925	Ch3:15606921-15607845	-	1	2	O			O							gene_id "AT3G43710"; gene_source "araport11"; gene_biotype "protein_coding";	+	177	gene_id "AT3G43720"; gene_name "LTPG2"; gene_source "araport11"; gene_biotype "protein_coding";	-	7541	0.415233	5.68545	3.61474	3.48588	0.407303	0.070585	0.207508	0.0422129	0.0263732	0	0	0.0635711	0.0135148	0.0875342	5.68545	1.00856	O	O	O	O	O	0	0	0	X	X
XLOC_019094	Novel intergenic lncRNA_Ch3:21792380-21794023	X	1319	Ch3:21792380-21794023	-	4	1	O										gene_id "AT3G58970"; gene_name "MRS24"; gene_source "araport11"; gene_biotype "protein_coding";	-	904	gene_id "AT3G58980"; gene_source "araport11"; gene_biotype "protein_coding";	-	1722	0.340396	0.646663	0.390576	0.571933	0.642877	0.730389	0.8705	0.733901	0.781271	0.793324	0.567483	0.798425	0.601058	0.0717581	0.8705	0.61004	O	O	X	O	X	0	0	0	X	X
XLOC_019373	Novel intergenic lncRNA_Ch3:1959104-1960423	X	1320	Ch3:1959104-1960423	.	1	1	O										gene_id "AT3G06430"; gene_name "EMB2750"; gene_source "araport11"; gene_biotype "protein_coding";	-	800	gene_id "AT3G06435"; gene_source "araport11"; gene_biotype "protein_coding";	-	7865	2.90884	1.94088	1.0926	1.02451	1.04892	0.820638	0.937411	0.644479	0.782551	0.756009	0.602142	0.581605	0.520152	1.08371	2.90884	1.05317	O	O	O	O	O	0.335274	0.395427	0.365351	X	X
XLOC_019374	Novel intergenic lncRNA_Ch3:1960526-1962295	X	1770	Ch3:1960526-1962295	.	1	1	O										gene_id "AT3G06430"; gene_name "EMB2750"; gene_source "araport11"; gene_biotype "protein_coding";	-	2222	gene_id "AT3G06435"; gene_source "araport11"; gene_biotype "protein_coding";	-	5993	18.4174	1.54611	1.40147	0.750608	0.632302	0.448283	0.68429	0.445493	0.290601	0.370633	0.533483	0.433977	0.351542	0.534148	18.4174	1.91717	O	O	O	O	O	0	0	0	X	X
XLOC_019375	Novel intergenic lncRNA_Ch3:1963629-1963887	X	259	Ch3:1963629-1963887	.	1	1	O										gene_id "AT3G06430"; gene_name "EMB2750"; gene_source "araport11"; gene_biotype "protein_coding";	-	5325	gene_id "AT3G06435"; gene_source "araport11"; gene_biotype "protein_coding";	-	4401	11.4012	0.389023	0.369246	0	0.0454517	0.0854818	0.123861	0.0503937	0.0487301	0.307844	0.139842	0.24881	0.335394	0.2142	11.4012	0.98282	O	O	O	X	O	0	0	0	X	X
XLOC_019379	Novel intergenic lncRNA_Ch3:7368265-7368490	X	226	Ch3:7368265-7368490	.	1	1	O										gene_id "AT3G21000"; gene_source "araport11"; gene_biotype "protein_coding";	+	2874	gene_id "AT3G21055"; gene_name "PSBTN"; gene_source "araport11"; gene_biotype "protein_coding";	-	7942	5.11567	0.940346	0.162124	0.469878	0.359602	0.247142	0	0.395594	0.0524288	0.482298	0.819816	1.16191	1.13416	0.611057	5.11567	0.853716	O	O	O	X	O	0	0	0	X	X
XLOC_019381	Novel intergenic lncRNA_Ch3:7370141-7370381	X	241	Ch3:7370141-7370381	.	1	1	O										gene_id "AT3G21000"; gene_source "araport11"; gene_biotype "protein_coding";	+	4750	gene_id "AT3G21055"; gene_name "PSBTN"; gene_source "araport11"; gene_biotype "protein_coding";	-	6051	3.19729	0.36527	0.0506636	0.195759	0.0488605	0.0452921	0.123078	0.30001	0.304611	0.0546594	0.458867	0.101308	0.410743	0.404363	3.19729	0.432913	O	O	O	X	O	0	0	0	X	X
XLOC_019384	Novel intergenic lncRNA_Ch3:10497538-10497796	X	259	Ch3:10497538-10497796	.	1	1	O										gene_id "AT3G28155"; gene_source "araport11"; gene_biotype "protein_coding";	-	11547	gene_id "AT3G28170"; gene_source "araport11"; gene_biotype "protein_coding";	+	381	2.97423	0.0840445	0.0471289	0.045574	0	0	0.0950678	0	0.0487301	0.101692	0	0	0	0	2.97423	0.242605	O	O	O	X	O	0	0	0	X	X
XLOC_019387	Novel intergenic lncRNA_Ch3:11428472-11429170	X	699	Ch3:11428472-11429170	.	1	1	O										gene_id "AT3G29590"; gene_name "5MAT"; gene_source "araport11"; gene_biotype "protein_coding";	-	28140	gene_id "AT3G29630"; gene_name "UGT79B4"; gene_source "araport11"; gene_biotype "protein_coding";	-	17832	0	0	0	0	0	0	0	0	0	0	0	0	0.0178906	0.504054	0.504054	0.0372817	O	O	X	O	X	26.1358	30.8249	28.4804	O	X
XLOC_019390	Novel intergenic lncRNA_Ch3:11647368-11647782	X	415	Ch3:11647368-11647782	.	1	1	O										gene_id "AT3G29785"; gene_source "araport11"; gene_biotype "protein_coding";	-	34682	gene_id "AT3G29770"; gene_name "MES11"; gene_source "araport11"; gene_biotype "protein_coding";	+	314	0.617835	0.707862	0.49153	0.425897	0.665605	0.506457	1.32973	0.644991	0.897922	1.27028	1.14798	1.18392	1.03974	0.294671	1.32973	0.801744	O	O	X	O	X	0	0	0	X	X
XLOC_019394	Novel intergenic lncRNA_Ch3:12249462-12250360	X	899	Ch3:12249462-12250360	.	1	1	O										gene_id "AT3G30580"; gene_source "araport11"; gene_biotype "protein_coding";	-	81281	gene_id "AT3G30705"; gene_source "araport11"; gene_biotype "protein_coding";	-	21259	0	0	0	0	0	0	0.0109646	0	0	0	0	0.0127787	0.0139061	0.7573	0.7573	0.0567821	O	O	X	O	X	0	0	0	X	X
XLOC_019396	Novel intergenic lncRNA_Ch3:13406889-13407945	X	1057	Ch3:13406889-13407945	.	1	1	O										gene_id "AT3G32420"; gene_source "araport11"; gene_biotype "protein_coding";		31422	gene_id "AT3G32896"; gene_source "araport11"; gene_biotype "protein_coding";	+	16960	0	0	0.0115145	0	0	0	0	0.011364	0	0	0.0120742	0.0108667	0	0.39827	0.39827	0.0317207	O	O	X	O	X	0	0	0	X	X
XLOC_019398	Novel intergenic lncRNA_Ch3:13591440-13591987	X	548	Ch3:13591440-13591987	.	1	1	O										gene_id "AT3G32980"; gene_name "PER32"; gene_source "araport11"; gene_biotype "protein_coding";	-	61342	gene_id "AT3G33187"; gene_source "araport11"; gene_biotype "protein_coding";	-	428700	0.526063	0	0	0.0214727	0	0.0204465	0.02242	0.0219386	0.0215658	0.0239822	0.186477	0.314678	0.704485	7.80459	7.80459	0.69058	O	O	X	O	O	0	0	0	X	X
XLOC_019399	Novel intergenic lncRNA_Ch3:13634011-13635110	X	1100	Ch3:13634011-13635110	.	1	1	O										gene_id "AT3G32980"; gene_name "PER32"; gene_source "araport11"; gene_biotype "protein_coding";	-	103913	gene_id "AT3G33187"; gene_source "araport11"; gene_biotype "protein_coding";	-	385577	0	0	0	0	0	0	0	0	0	0	0	0.0313247	0.0109615	0.518224	0.518224	0.0400364	O	O	X	O	X	0	0	0	X	X
XLOC_019404	Novel intergenic lncRNA_Ch3:14408408-14409163	X	756	Ch3:14408408-14409163	.	1	1	O										gene_id "AT3G42180"; gene_source "araport11"; gene_biotype "protein_coding";	-	79686	gene_id "AT3G42310"; gene_source "araport11"; gene_biotype "protein_coding";	+	50655	0	0	0	0	0	0	0	0	0.0166521	0	0	0	0.0165399	0.574906	0.574906	0.0434356	O	O	X	O	X	0	0	0	X	X
XLOC_019408	Novel intergenic lncRNA_Ch3:15426764-15427680	X	917	Ch3:15426764-15427680	.	1	1	O										gene_id "AT3G43520"; gene_name "FAX2"; gene_source "araport11"; gene_biotype "protein_coding";	+	18815	gene_id "AT3G43540"; gene_source "araport11"; gene_biotype "protein_coding";	+	2980	0	0	0	0.0128227	0	0	0	0	0	0.0143212	0.0139196	0	0.0136328	0.413526	0.413526	0.0334445	O	O	X	O	X	0	0	0	X	X
XLOC_019410	Novel intergenic lncRNA_Ch3:15609930-15610216	X	287	Ch3:15609930-15610216	.	1	1	O										gene_id "AT3G43710"; gene_source "araport11"; gene_biotype "protein_coding";	+	3186	gene_id "AT3G43720"; gene_name "LTPG2"; gene_source "araport11"; gene_biotype "protein_coding";	-	5170	7.04299	0.116979	0	0.0821368	0	0	0	0	0	0	0	0	0	0	7.04299	0.517293	O	O	O	X	O	0	0	0	X	X
XLOC_019411	Novel intergenic lncRNA_Ch3:15676624-15677442	X	819	Ch3:15676624-15677442	.	1	1	O										gene_id "AT3G43810"; gene_name "CAM7"; gene_source "araport11"; gene_biotype "protein_coding";	-	10155	gene_id "AT3G43833"; gene_source "araport11"; gene_biotype "protein_coding";	+	10112	0.625388	0.0287837	0.0441027	0.21549	0.255168	0.590844	0.306404	0.529376	0.372859	0.609957	0.297781	0.227093	0.0152661	0.0832184	0.625388	0.300124	O	O	X	O	O	0	0	0	X	X
XLOC_019413	Novel intergenic lncRNA_Ch3:18243407-18243709	X	303	Ch3:18243407-18243709	.	1	1	O										gene_id "AT3G49210"; gene_source "araport11"; gene_biotype "protein_coding";	-	1883	gene_id "AT3G49220"; gene_source "araport11"; gene_biotype "protein_coding";	+	5954	0.211741	0	0	0	0	0	0	0	0	0	0	0.0379976	1.22005	1.17167	1.22005	0.188676	O	O	X	O	X	0	0	0	X	X
XLOC_019767	Novel intergenic lncRNA_Ch4:3840791-3842075	X	1285	Ch4:3840791-3842075	+	1	2	O										gene_id "AT4G06634"; gene_name "YY1"; gene_source "araport11"; gene_biotype "protein_coding";	-	74120	gene_id "AT4G06655"; gene_source "araport11"; gene_biotype "protein_coding";		38915	0	0	0	0	0.00913281	0	0	0	0	0.0306501	0.0380293	0.018936	0.00972559	0.389496	0.389496	0.0354264	O	O	X	O	X	0	0	0	X	X
XLOC_019773	Novel intergenic lncRNA_Ch4:4309867-4311160	X	1017	Ch4:4309867-4311160	+	3	4	O										gene_id "AT4G07445"; gene_source "araport11"; gene_biotype "protein_coding";		43567	gene_id "AT4G07455"; gene_source "araport11"; gene_biotype "protein_coding";		866	2.55405	1.52356	0.908281	1.25178	1.39564	1.34694	1.69687	1.86998	1.75191	2.76514	2.0762	1.96139	1.70557	0.773655	2.76514	1.68436	O	O	X	O	O	0	0	0	X	X
XLOC_020392	Novel intergenic lncRNA_Ch4:9665049-9666099	X	452	Ch4:9665049-9666099	+	2	2	O										gene_id "AT4G17230"; gene_name "SCL13"; gene_source "araport11"; gene_biotype "protein_coding";	-	1240	gene_id "AT4G17240"; gene_source "araport11"; gene_biotype "protein_coding";	-	1317	0	0	0.0270206	0.0261013	0	0.0490096	0	0.113345	0.54153	1.17977	2.20864	2.38341	1.44235	2.83652	2.83652	0.771979	O	O	X	O	O	0	0	0	X	X
XLOC_021965	Novel intergenic lncRNA_Ch4:1351840-1354015	X	1477	Ch4:1351840-1354015	-	4	4	O										gene_id "AT4G03050"; gene_name "AOP3"; gene_source "araport11"; gene_biotype "protein_coding";	+	5404	gene_id "AT4G03070"; gene_name "AOP1"; gene_source "araport11"; gene_biotype "protein_coding";	+	6027	1.54113	2.06813	2.17996	4.33281	5.09279	6.07098	6.06614	4.97659	4.45679	5.47866	4.61942	3.55349	4.25697	1.25734	6.07098	3.99651	O	O	O	O	O	7.5257	8.87593	8.20082	O	X
XLOC_022048	Novel intergenic lncRNA_Ch4:2375440-2376491	X	916	Ch4:2375440-2376491	-	2	1	O										gene_id "AT4G04690"; gene_name "FBX15"; gene_source "araport11"; gene_biotype "protein_coding";	-	305	gene_id "AT4G04695"; gene_name "CPK31"; gene_source "araport11"; gene_biotype "protein_coding";	-	5370	2.44869	4.01769	4.64357	4.94965	6.94403	8.70331	7.93198	9.72614	10.0238	9.75046	9.25183	9.02242	6.58502	2.69442	10.0238	6.90664	O	O	O	O	O	0	0	0	X	X
XLOC_022142	Novel intergenic lncRNA_Ch4:5058627-5063362	X	4146	Ch4:5058627-5063362	-	2	1	O										gene_id "AT4G08116"; gene_name "MIR401"; gene_source "araport11"; gene_biotype "miRNA";	-	38141	gene_id "AT4G08140"; gene_source "araport11"; gene_biotype "protein_coding";	+	76724	0.432067	0.677052	0.641429	0.589884	0.630371	0.727217	0.759974	0.604773	0.528161	0.389052	0.396805	0.41767	0.626857	0.733134	0.759974	0.58246	O	O	X	O	X	0	0	0	X	X
XLOC_022440	Novel intergenic lncRNA_Ch4:7643131-7646537	X	2307	Ch4:7643131-7646537	-	5	1	O			O							gene_id "AT4G13110"; gene_source "araport11"; gene_biotype "protein_coding";	+	424	gene_id "AT4G13130"; gene_source "araport11"; gene_biotype "protein_coding";	+	3939	0.777795	0.352442	0.338272	0.245042	0.213407	0.119688	0.183463	0.153359	0.0809113	0.271248	0.147295	0.225604	0.0910705	0.0474304	0.777795	0.23193	O	O	O	X	O	0	0	0	X	X
XLOC_022789	Novel intergenic lncRNA_Ch4:10093250-10095083	X	1181	Ch4:10093250-10095083	-	3	1	O										gene_id "AT4G18255"; gene_source "araport11"; gene_biotype "tRNA";	-	104	gene_id "AT4G18260"; gene_source "araport11"; gene_biotype "protein_coding";	-	1963	1.38423	2.79698	2.46501	2.85327	2.99996	3.67391	4.14841	4.96555	4.70878	5.33732	6.67605	6.18601	8.71784	10.1275	10.1275	4.78863	O	O	O	X	O	4.50737	5.31606	4.91172	O	X
XLOC_022958	Novel intergenic lncRNA_Ch4:11405367-11406023	X	562	Ch4:11405367-11406023	-	2	1	O										gene_id "AT4G21410"; gene_name "CRK29"; gene_source "araport11"; gene_biotype "protein_coding";	-	132	gene_id "AT4G21430"; gene_name "B160"; gene_source "araport11"; gene_biotype "protein_coding";	-	2140	1.59262	0.858679	0.828027	0.752521	1.19804	1.48516	1.84982	1.91897	2.04918	2.93982	3.0129	2.77211	2.52679	1.35101	3.0129	1.7954	O	O	X	O	X	3.61751	4.26654	3.94202	O	X
XLOC_023074	Novel intergenic lncRNA_Ch4:12152276-12153519	X	1153	Ch4:12152276-12153519	-	2	1	O										gene_id "AT4G23210"; gene_name "CRK13"; gene_source "araport11"; gene_biotype "protein_coding";	-	638	gene_id "AT4G23220"; gene_name "CRK14"; gene_source "araport11"; gene_biotype "protein_coding";	-	743	0.222227	0.187864	0.0528204	0.296131	0.298474	0.277425	0.188046	1.09134	1.9737	3.15482	7.22816	7.41377	6.60326	5.2745	7.41377	2.44733	O	O	X	O	O	0	0	0	X	X
XLOC_024066	Novel intergenic lncRNA_Ch4:863545-864129	X	585	Ch4:863545-864129	.	1	1	O										gene_id "AT4G01970"; gene_name "AtSTS"; gene_source "araport11"; gene_biotype "protein_coding";	-	6144	gene_id "AT4G01985"; gene_source "araport11"; gene_biotype "protein_coding";	-	2022	0	0.0403169	0.0201327	0.100669	0.0582267	0.284576	0.311457	0.215772	0.271893	0.231965	0.559252	0.467304	0.93028	1.68715	1.68715	0.369928	O	O	X	X	O	0	0	0	X	X
XLOC_024070	Novel intergenic lncRNA_Ch4:3092474-3093625	X	1152	Ch4:3092474-3093625	.	1	1	O										gene_id "AT4G06479"; gene_source "araport11"; gene_biotype "protein_coding";	+	23705	gene_id "AT4G06490"; gene_source "araport11"; gene_biotype "protein_coding";	+	23269	0	0	0	0	0	0.019161	0	0.0104261	0.010923	0	0.0110777	0.00996983	0.0755627	0.351937	0.351937	0.0349327	O	O	X	O	X	0	0	0	X	X
XLOC_024071	Novel intergenic lncRNA_Ch4:3178719-3179585	X	867	Ch4:3178719-3179585	.	1	1	O										gene_id "AT4G06490"; gene_source "araport11"; gene_biotype "protein_coding";	+	61385	gene_id "AT4G06526"; gene_source "araport11"; gene_biotype "protein_coding";	-	138717	0	0	0	0	0	0	0	0	0	0.0159728	0.0147233	0.0943305	0.0576797	0.390704	0.390704	0.0409579	O	O	X	O	X	0	0	0	X	X
XLOC_024073	Novel intergenic lncRNA_Ch4:3283968-3284755	X	788	Ch4:3283968-3284755	.	1	1	O										gene_id "AT4G06490"; gene_source "araport11"; gene_biotype "protein_coding";	+	166634	gene_id "AT4G06526"; gene_source "araport11"; gene_biotype "protein_coding";	-	33547	0	0	0.0154501	0.0149245	0.0551214	0.181952	0.140694	0.221109	0.511403	0.463667	0.679022	1.1698	0.728399	0.258636	1.1698	0.317155	O	O	X	X	O	0	0	0	X	X
XLOC_024076	Novel intergenic lncRNA_Ch4:3950404-3951724	X	1321	Ch4:3950404-3951724	.	1	1	O										gene_id "AT4G06688"; gene_source "araport11"; gene_biotype "protein_coding";	+	25967	gene_id "AT4G06744"; gene_source "araport11"; gene_biotype "protein_coding";	-	118825	0.532882	0.00891859	0	0.0177963	0.00888373	0.0249427	0.00929072	0.0196994	0.00952453	0	0.00965939	0.0869339	0.0560939	1.52668	1.52668	0.165093	O	O	O	O	O	0	0	0	X	X
XLOC_024083	Novel intergenic lncRNA_Ch4:4009674-4009918	X	245	Ch4:4009674-4009918	.	1	1	O										gene_id "AT4G06688"; gene_source "araport11"; gene_biotype "protein_coding";	+	85237	gene_id "AT4G06744"; gene_source "araport11"; gene_biotype "protein_coding";	-	60631	0.131037	0	0	0	0	0	0	0	0	0	0.0522557	0	0.562968	1.54967	1.54967	0.163995	O	O	X	O	X	0	0	0	X	X
XLOC_024089	Novel intergenic lncRNA_Ch4:4650083-4650238	X	156	Ch4:4650083-4650238	.	1	1	O										gene_id "AT4G07825"; gene_source "araport11"; gene_biotype "protein_coding";	+	4745	gene_id "AT4G07835"; gene_source "araport11"; gene_biotype "protein_coding";		9476	4.12554	0	0	0	0	0.0721562	0	0	0	0	0	0	0	0	4.12554	0.299836	O	O	O	X	O	0	0	0	X	X
XLOC_024091	Novel intergenic lncRNA_Ch4:5049570-5049854	X	285	Ch4:5049570-5049854	.	1	1	O										gene_id "AT4G08116"; gene_name "MIR401"; gene_source "araport11"; gene_biotype "miRNA";	-	29084	gene_id "AT4G08140"; gene_source "araport11"; gene_biotype "protein_coding";	+	85819	3.15226	0.0796277	0.0413997	0	0	0	0	0	0	0	0	0	0	0	3.15226	0.233806	O	O	O	X	O	0	0	0	X	X
XLOC_024092	Novel intergenic lncRNA_Ch4:5076350-5076924	X	575	Ch4:5076350-5076924	.	1	1	O										gene_id "AT4G08116"; gene_name "MIR401"; gene_source "araport11"; gene_biotype "miRNA";	-	55864	gene_id "AT4G08140"; gene_source "araport11"; gene_biotype "protein_coding";	+	58749	0.55702	0.494333	0.145484	0.184317	0.0592411	0.0378749	0.154383	0	0.0219031	0	0	0	0.0419746	0.0974477	0.55702	0.128141	O	O	X	X	O	0	0	0	X	X
XLOC_024093	Novel intergenic lncRNA_Ch4:6209483-6211439	X	1957	Ch4:6209483-6211439	.	1	1	O										gene_id "AT4G09870"; gene_source "araport11"; gene_biotype "protein_coding";	+	8268	gene_id "AT4G09880"; gene_source "araport11"; gene_biotype "protein_coding";	+	3185	0	0	0	0	0	0.0057179	0.0264052	0.0127822	0.0253137	0.167898	0.352396	0.411482	0.449749	0.766961	0.766961	0.158479	O	O	X	O	O	0	0	0	X	X
XLOC_024097	Novel intergenic lncRNA_Ch4:12028335-12028747	X	413	Ch4:12028335-12028747	.	1	1	O										gene_id "AT4G22950"; gene_name "AGL19"; gene_source "araport11"; gene_biotype "protein_coding";	-	331	gene_id "AT4G22960"; gene_source "araport11"; gene_biotype "protein_coding";	+	1273	0	0	0	0	0	0.0271462	0	0.0606844	0.179326	0.822013	1.04948	0.603378	0.7342	1.18101	1.18101	0.33266	O	O	X	O	X	0	0	0	X	X
XLOC_024098	Novel intergenic lncRNA_Ch4:16891225-16892077	X	853	Ch4:16891225-16892077	.	1	1	O										gene_id "AT4G35580"; gene_name "NTL9"; gene_source "araport11"; gene_biotype "protein_coding";	-	348	gene_id "AT4G35590"; gene_name "RKD5"; gene_source "araport11"; gene_biotype "protein_coding";	+	832	0.0375269	0.0276351	0	0	0	0	0	0.11503	0.459452	0.77038	1.67979	1.89214	4.17942	9.52475	9.52475	1.33472	O	O	X	O	O	0	0	0	X	X
XLOC_025624	Novel intergenic lncRNA_Ch5:10489675-10490145	X	361	Ch5:10489675-10490145	+	2	1	O										gene_id "AT5G28510"; gene_name "BGLU24"; gene_source "araport11"; gene_biotype "protein_coding";	-	5602	gene_id "AT5G28520"; gene_name "JAL40"; gene_source "araport11"; gene_biotype "protein_coding";	+	3108	0	0	0	0	0	0	0.0274268	0.0696434	0.0678798	0.498907	1.3336	0.935196	0.377717	1.78898	1.78898	0.36424	O	O	X	O	X	0	0	0	X	X
XLOC_025629	Novel intergenic lncRNA_Ch5:10615185-10617881	X	1318	Ch5:10615185-10617881	+	3	1	O										gene_id "AT5G28620"; gene_source "araport11"; gene_biotype "protein_coding";	-	2181	gene_id "AT5G28630"; gene_source "araport11"; gene_biotype "protein_coding";	+	21177	0.024314	0.486226	0.482126	0.500553	0.609869	0.886731	1.02577	0.921746	1.2985	2.13038	2.55874	2.80463	3.12057	2.07414	3.12057	1.35174	O	O	O	X	O	0.629484	0.742423	0.685953	X	X
XLOC_025630	Novel intergenic lncRNA_Ch5:10632191-10633638	X	1120	Ch5:10632191-10633638	+	2	2	O										gene_id "AT5G28620"; gene_source "araport11"; gene_biotype "protein_coding";	-	19187	gene_id "AT5G28630"; gene_source "araport11"; gene_biotype "protein_coding";	+	3339	5.86266	2.5348	2.42094	2.86991	2.26945	2.37708	2.57761	3.04312	2.71031	3.47912	2.86296	2.87648	2.43048	1.38406	5.86266	2.83564	O	O	O	O	O	0	0	0	X	X
XLOC_025640	Novel intergenic lncRNA_Ch5:10802127-10802991	X	775	Ch5:10802127-10802991	+	2	1	O										gene_id "AT5G28770"; gene_name "BZIP63"; gene_source "araport11"; gene_biotype "protein_coding";	-	3822	gene_id "AT5G28780"; gene_source "araport11"; gene_biotype "protein_coding";	-	10036	0	0.0152297	0.0152102	0	0.0712898	0.0864052	0.101674	0.280753	0.365047	0.347727	0.658695	1.08604	0.601903	0.303409	1.08604	0.280956	O	O	X	O	O	0	0	0	X	X
XLOC_026123	Novel intergenic lncRNA_Ch5:17045372-17047152	X	540	Ch5:17045372-17047152	+	2	1	O										gene_id "AT5G42590"; gene_name "CYP71A16"; gene_source "araport11"; gene_biotype "protein_coding";	-	11572	gene_id "AT5G42600"; gene_name "MRN1"; gene_source "araport11"; gene_biotype "protein_coding";	+	7884	0	0	0	0	0	0	0	0	0	0	0	0.0929201	0.807738	3.74681	3.74681	0.331962	O	O	X	O	O	0	0	0	X	X
XLOC_026902	Novel intergenic lncRNA_Ch5:22461769-22462529	X	667	Ch5:22461769-22462529	+	2	1	O										gene_id "AT5G55410"; gene_source "araport11"; gene_biotype "protein_coding";	+	384	gene_id "AT5G55430"; gene_source "araport11"; gene_biotype "protein_coding";	+	2432	0	0	0	0	0	0.0331644	0.0296127	0.350396	0.432738	1.41806	2.106	2.00254	0.366285	0.0212806	2.106	0.482863	O	O	X	O	O	0	0	0	X	X
XLOC_028786	Novel intergenic lncRNA_Ch5:7414961-7415895	X	782	Ch5:7414961-7415895	-	2	1	O										gene_id "AT5G22380"; gene_name "NAC090"; gene_source "araport11"; gene_biotype "protein_coding";	-	4859	gene_id "AT5G22390"; gene_source "araport11"; gene_biotype "protein_coding";	-	2779	0	0	0	0	0.015034	0.0143387	0.0126234	0.148735	0.240782	0.621939	1.79452	1.43259	1.65276	1.82656	1.82656	0.554278	O	O	X	O	O	0	0	0	X	X
XLOC_028922	Novel intergenic lncRNA_Ch5:8373157-8373827	X	375	Ch5:8373157-8373827	-	2	1	O										gene_id "AT5G24520"; gene_name "TTG1"; gene_source "araport11"; gene_biotype "protein_coding";	-	310	gene_id "AT5G24530"; gene_name "DMR6"; gene_source "araport11"; gene_biotype "protein_coding";	+	5292	0	0	0	0	0	0.0291424	0.138468	0.313711	0.60463	1.12281	1.733	1.72769	0.645936	0.11382	1.733	0.459229	O	O	X	O	X	0	0	0	X	X
XLOC_029141	Novel intergenic lncRNA_Ch5:10789078-10790317	X	1010	Ch5:10789078-10790317	-	2	1	O										gene_id "AT5G28750"; gene_name "TATA"; gene_source "araport11"; gene_biotype "protein_coding";	-	3350	gene_id "AT5G28770"; gene_name "BZIP63"; gene_source "araport11"; gene_biotype "protein_coding";	-	6771	0	0	0	0	0	0	0	0.0257968	0.0124726	0.0657792	0.259169	0.355615	0.171252	0.924035	0.924035	0.12958	O	O	X	O	O	0	0	0	X	X
XLOC_031116	Novel intergenic lncRNA_Ch5:7522692-7523161	X	470	Ch5:7522692-7523161	.	1	1	O										gene_id "AT5G22620"; gene_source "araport11"; gene_biotype "protein_coding";	-	2411	gene_id "AT5G22630"; gene_name "ADT5"; gene_source "araport11"; gene_biotype "protein_coding";	+	925	0	0.0251014	0	0	0	0.0238469	0	0.0255872	0	0.0559414	0.194335	0.341333	0.747712	0.740035	0.747712	0.153849	O	O	X	O	X	0	0	0	X	X
XLOC_031121	Novel intergenic lncRNA_Ch5:10933765-10934769	X	1005	Ch5:10933765-10934769	.	1	1	O										gene_id "AT5G28910"; gene_source "araport11"; gene_biotype "protein_coding";	-	577	gene_id "AT5G04905"; gene_source "araport11"; gene_biotype "lncRNA";	+	5183	3.08902	1.94232	1.68122	1.58032	1.3173	1.53671	0.878643	0.815795	0.523002	0.360606	0.234242	0.304749	0.147498	0.150367	3.08902	1.04013	O	O	O	O	O	0	0	0	X	X
[truncated: 183 more rows]
[truncated: 4 more columns]

## Sheet: Supplementary Data4
Supplementary Data 4. LncRNAs differentially expressed in stress conditions
	LncRNA ID	baseMean	log2FoldChange	lfcSE	stat	pvalue	padj
[truncated: 440 more rows]

## Sheet: Supplementary Data5
Supplementary Data 5. AR-LncRNA that are enriched in nuclear or cytosolic fractions
[truncated: 448 more rows]

[truncated: 3 more sheets: Supplementary Data6, Supplementary Data7, Supplementary Data 8]
